# Supplementary material for: Crystal structure of trans-di­aqua­bis­(4-cyano­benzoato-κO)bis­(N,N-di­ethyl­nicotinamide-κN)cadmium
Source: Acta Crystallogr E Crystallogr Commun. 2016 Nov 18;72(Pt 12):1827–9. doi: 10.1107/S2056989016018247 (PMC5137619; doi:10.1107/S2056989016018247)
Supplement: Supplementary file 1 [file e-72-01827-sup1.cif]

##############################################################################
#                                                                            #
# This CIF contains the data in a paper accepted for publication in          #
# Acta Crystallographica Section E. It conforms to the requirements of       #
# Notes for Authors for Acta Crystallographica Section E, and has been       #
# peer reviewed under the auspices of the IUCr Commission on Journals.       #
#                                                                            #
# Full details of the Crystallographic Information File format               #
# are given in the paper "The Crystallographic Information File (CIF):       #
# a New Standard Archive File for Crystallography" by S. R. Hall, F. H.      #
# Allen and I. D. Brown [Acta Cryst. (1991), A47, 655-685].                  #
#                                                                            #
# The current version of the core CIF dictionary is obtainable from          #
# ftp://ftp.iucr.org/pub/cif_core.dic.                                       #
#                                                                            #
# Software is freely available for graphical display of the structure(s)     #
# in this CIF. For information consult the CIF software page                 #
# http://www.iucr.org/resources/cif/software.                                #
#                                                                            #
# This file may be used for bona fide research purposes within the           #
# scientific community so long as proper attribution is given to the journal # 
# article from which it was obtained.                                        #
#                                                                            #
##############################################################################
data_I
_database_code_depnum_ccdc_archive 'CCDC 1517222'
_audit_creation_method     SHELXL-97
_chemical_name_systematic
;\
<i>trans</i>-Diaquabis(4-cyanobenzoato-\
\k<i>O</i>)bis(<i>N</i>,<i>N</i>-diethylnicotinamide-\k<i>N</i>)cadmium
;
_chemical_name_common     ?
_chemical_formula_moiety     'C36 H40 Cd N6 O8'
_chemical_formula_sum     'C36 H40 Cd N6 O8'
_chemical_formula_iupac     '[Cd (C10 H14 N2 O)2 (C8 H4 N O2)2 (H2 O)2]'
_chemical_formula_weight     797.16
_chemical_melting_point     ?
_symmetry_cell_setting     triclinic
_symmetry_space_group_name_H-M     'P -1'
_symmetry_space_group_name_Hall     '-P 1'
loop_
    _symmetry_equiv_pos_as_xyz
    'x, y, z'
    '-x, -y, -z'
_cell_length_a     7.5125(2)
_cell_length_b     8.6671(3)
_cell_length_c     15.3079(5)
_cell_angle_alpha     86.198(3)
_cell_angle_beta     76.249(4)
_cell_angle_gamma     74.730(3)
_cell_volume     933.97(5)
_cell_formula_units_Z     1
_cell_measurement_reflns_used     9549
_cell_measurement_theta_min     3.27
_cell_measurement_theta_max     28.37
_cell_measurement_temperature     296(2)
_exptl_crystal_description     block
_exptl_crystal_colour     colourless
_exptl_crystal_size_max     0.15
_exptl_crystal_size_mid     0.11
_exptl_crystal_size_min     0.10
_exptl_crystal_density_diffrn     1.417
_exptl_crystal_density_meas     ?
_exptl_crystal_density_method     'not measured'
_exptl_crystal_F_000     410
_exptl_absorpt_coefficient_mu     0.642
_exptl_absorpt_correction_type     multi-scan
_exptl_absorpt_process_details
;
(SADABS; Bruker, 2012)
;
_exptl_absorpt_correction_T_min     0.5951
_exptl_absorpt_correction_T_max     0.7457
_exptl_special_details     ?
_diffrn_ambient_temperature     296(2)
_diffrn_radiation_type     MoK\a
_diffrn_radiation_wavelength     0.71073
_diffrn_radiation_source     'fine-focus sealed tube'
_diffrn_radiation_monochromator     graphite
_diffrn_measurement_device_type     'Bruker APEXII CCD'
_diffrn_measurement_method     '\f and \w scans'
_diffrn_detector_area_resol_mean     ?
_diffrn_reflns_number     46611
_diffrn_reflns_av_R_equivalents     0.0436
_diffrn_reflns_av_sigmaI/netI     0.0209
_diffrn_reflns_theta_min     3.27
_diffrn_reflns_theta_max     28.37
_diffrn_reflns_theta_full     28.37
_diffrn_measured_fraction_theta_max     0.994
_diffrn_measured_fraction_theta_full     0.994
_diffrn_reflns_limit_h_min     -10
_diffrn_reflns_limit_h_max     10
_diffrn_reflns_limit_k_min     -11
_diffrn_reflns_limit_k_max     11
_diffrn_reflns_limit_l_min     -20
_diffrn_reflns_limit_l_max     20
_diffrn_standards_number     ?
_diffrn_standards_interval_count     ?
_diffrn_standards_interval_time     ?
_diffrn_standards_decay_%     ?
_refine_special_details
;
 Refinement of F^2^ against ALL reflections.  The weighted R-factor wR and
 goodness of fit S are based on F^2^, conventional R-factors R are based
 on F, with F set to zero for negative F^2^. The threshold expression of
 F^2^ > 2sigma(F^2^) is used only for calculating R-factors(gt) etc. and is
 not relevant to the choice of reflections for refinement.  R-factors based
 on F^2^ are statistically about twice as large as those based on F, and R-
 factors based on ALL data will be even larger.
;
_reflns_number_total     4638
_reflns_number_gt     4538
_reflns_threshold_expression     I>2sigma(I)
_refine_ls_structure_factor_coef     Fsqd
_refine_ls_matrix_type     full
_refine_ls_R_factor_all     0.0279
_refine_ls_R_factor_gt     0.0266
_refine_ls_wR_factor_gt     0.0662
_refine_ls_wR_factor_ref     0.0677
_refine_ls_goodness_of_fit_ref     1.088
_refine_ls_restrained_S_all     1.088
_refine_ls_number_reflns     4638
_refine_ls_number_parameters     243
_refine_ls_number_restraints     0
_refine_ls_hydrogen_treatment     mixed
_refine_ls_weighting_scheme     calc
_refine_ls_weighting_details
         'calc w=1/[\s^2^(Fo^2^)+(0.0332P)^2^+0.4012P] where P=(Fo^2^+2Fc^2^)/3'
_atom_sites_solution_hydrogens     geom
_atom_sites_solution_primary     direct
_atom_sites_solution_secondary     difmap
_refine_ls_shift/su_max     0.001
_refine_ls_shift/su_mean     0.000
_refine_diff_density_max     0.424
_refine_diff_density_min     -1.024
_refine_ls_extinction_method
;
<i>SHELXL97</i> (Sheldrick, 2008)
;
_refine_ls_extinction_coef     0.063(3)
_refine_ls_extinction_expression
                                  'Fc^*^=kFc[1+0.001xFc^2^\l^3^/sin(2\q)]^-1/4^'
loop_
    _atom_type_symbol
    _atom_type_description
    _atom_type_scat_dispersion_real
    _atom_type_scat_dispersion_imag
    _atom_type_scat_source
    'C' 'C' 0.0030 0.0020
                         'International Tables Vol C Tables 4.2.6.8 and 6.1.1.4'
    'H' 'H' 0.0000 0.0000
                         'International Tables Vol C Tables 4.2.6.8 and 6.1.1.4'
    'Cd' 'Cd' -0.8080 1.2020
                         'International Tables Vol C Tables 4.2.6.8 and 6.1.1.4'
    'N' 'N' 0.0060 0.0030
                         'International Tables Vol C Tables 4.2.6.8 and 6.1.1.4'
    'O' 'O' 0.0110 0.0060
                         'International Tables Vol C Tables 4.2.6.8 and 6.1.1.4'
_computing_data_collection
;
<i>APEX2</i> (Bruker, 2012)
;
_computing_cell_refinement
;
<i>SAINT</i> (Bruker, 2012)
;
_computing_data_reduction
;
<i>SAINT</i> (Bruker, 2012)
;
_computing_structure_solution
;
<i>SHELXS97</i> (Sheldrick, 2008)
;
_computing_structure_refinement
;
<i>SHELXL97</i> (Sheldrick, 2008)
;
_computing_molecular_graphics
;
<i>ORTEP-3 for Windows</i> (Farrugia, 2012)
;
_computing_publication_material
;
WinGX (Farrugia, 2012) and PLATON (Spek, 2009)
;
loop_
    _atom_site_type_symbol
    _atom_site_label
    _atom_site_fract_x
    _atom_site_fract_y
    _atom_site_fract_z
    _atom_site_U_iso_or_equiv
    _atom_site_adp_type
    _atom_site_calc_flag
    _atom_site_refinement_flags
    _atom_site_occupancy
    _atom_site_symmetry_multiplicity
    _atom_site_disorder_assembly
    _atom_site_disorder_group
    Cd Cd1 0.0000 0.0000 0.0000 0.03023(7) Uani d S 1 2 . .
    O O1 0.1214(2) 0.0630(2) -0.22948(11) 0.0618(4) Uani d . 1 1 . .
    O O2 0.25363(17) 0.01600(17) -0.11090(8) 0.0414(3) Uani d . 1 1 . .
    O O3 -0.5079(2) 0.6289(2) 0.12687(10) 0.0600(4) Uani d . 1 1 . .
    O O4 0.1904(2) -0.1246(2) 0.09660(10) 0.0536(4) Uani d . 1 1 . .
    H H41 0.281(4) -0.194(3) 0.0977(17) 0.054(7) Uiso d . 1 1 . .
    H H42 0.106(4) -0.123(3) 0.147(2) 0.064(8) Uiso d . 1 1 . .
    N N1 -0.01528(19) 0.24366(16) 0.06156(9) 0.0312(3) Uani d . 1 1 . .
    N N2 -0.4728(2) 0.58766(18) 0.27019(10) 0.0400(3) Uani d . 1 1 . .
    N N3 1.1521(3) -0.2028(3) -0.46792(15) 0.0799(7) Uani d . 1 1 . .
    C C1 0.2592(2) 0.0188(2) -0.19381(12) 0.0349(3) Uani d . 1 1 . .
    C C2 0.4546(2) -0.03711(19) -0.25493(11) 0.0324(3) Uani d . 1 1 . .
    C C3 0.6144(2) -0.0663(2) -0.21992(12) 0.0388(4) Uani d . 1 1 . .
    H H3 0.6008 -0.0560 -0.1584 0.047 Uiso calc R 1 1 . .
    C C4 0.7941(3) -0.1105(2) -0.27535(13) 0.0431(4) Uani d . 1 1 . .
    H H4 0.9008 -0.1289 -0.2515 0.052 Uiso calc R 1 1 . .
    C C5 0.8134(3) -0.1272(2) -0.36706(12) 0.0412(4) Uani d . 1 1 . .
    C C6 0.6546(3) -0.1021(3) -0.40264(13) 0.0498(5) Uani d . 1 1 . .
    H H6 0.6684 -0.1152 -0.4639 0.060 Uiso calc R 1 1 . .
    C C7 0.4760(3) -0.0575(3) -0.34684(13) 0.0449(4) Uani d . 1 1 . .
    H H7 0.3694 -0.0409 -0.3706 0.054 Uiso calc R 1 1 . .
    C C8 1.0022(3) -0.1694(3) -0.42433(14) 0.0546(5) Uani d . 1 1 . .
    C C9 -0.1852(2) 0.33349(19) 0.10302(11) 0.0317(3) Uani d . 1 1 . .
    H H9 -0.2919 0.2972 0.1045 0.038 Uiso calc R 1 1 . .
    C C10 -0.2092(2) 0.47761(19) 0.14372(11) 0.0322(3) Uani d . 1 1 . .
    C C11 -0.0502(3) 0.5326(2) 0.13986(13) 0.0410(4) Uani d . 1 1 . .
    H H11 -0.0611 0.6289 0.1666 0.049 Uiso calc R 1 1 . .
    C C12 0.1253(3) 0.4418(2) 0.09551(13) 0.0413(4) Uani d . 1 1 . .
    H H12 0.2339 0.4768 0.0916 0.050 Uiso calc R 1 1 . .
    C C13 0.1368(2) 0.2986(2) 0.05715(11) 0.0347(3) Uani d . 1 1 . .
    H H13 0.2549 0.2382 0.0272 0.042 Uiso calc R 1 1 . .
    C C14 -0.4097(2) 0.57261(19) 0.18114(11) 0.0357(3) Uani d . 1 1 . .
    C C15 -0.3659(3) 0.5045(3) 0.33602(13) 0.0504(5) Uani d . 1 1 . .
    H H15A -0.2440 0.4405 0.3041 0.060 Uiso calc R 1 1 . .
    H H15B -0.4343 0.4325 0.3716 0.060 Uiso calc R 1 1 . .
    C C16 -0.3345(4) 0.6172(4) 0.39795(18) 0.0699(7) Uani d . 1 1 . .
    H H16A -0.2536 0.5578 0.4353 0.105 Uiso calc R 1 1 . .
    H H16B -0.4540 0.6715 0.4351 0.105 Uiso calc R 1 1 . .
    H H16C -0.2757 0.6942 0.3630 0.105 Uiso calc R 1 1 . .
    C C17 -0.6711(3) 0.6737(3) 0.30629(14) 0.0497(5) Uani d . 1 1 . .
    H H17A -0.7148 0.7492 0.2615 0.060 Uiso calc R 1 1 . .
    H H17B -0.6784 0.7340 0.3588 0.060 Uiso calc R 1 1 . .
    C C18 -0.7992(4) 0.5630(5) 0.3320(3) 0.0889(9) Uani d . 1 1 . .
    H H18A -0.9278 0.6245 0.3520 0.133 Uiso calc R 1 1 . .
    H H18B -0.7624 0.4932 0.3796 0.133 Uiso calc R 1 1 . .
    H H18C -0.7892 0.5003 0.2808 0.133 Uiso calc R 1 1 . .
loop_
    _atom_site_aniso_label
    _atom_site_aniso_U_11
    _atom_site_aniso_U_22
    _atom_site_aniso_U_33
    _atom_site_aniso_U_12
    _atom_site_aniso_U_13
    _atom_site_aniso_U_23
    Cd1 0.02713(10) 0.02936(10) 0.03006(10) -0.00088(6) -0.00360(6) -0.00758(6)
    O1 0.0332(7) 0.0956(13) 0.0485(8) -0.0023(7) -0.0093(6) -0.0017(8)
    O2 0.0319(6) 0.0535(7) 0.0368(6) -0.0134(5) 0.0008(5) -0.0081(5)
    O3 0.0519(8) 0.0668(10) 0.0434(7) 0.0231(7) -0.0171(6) -0.0088(7)
    O4 0.0356(7) 0.0698(10) 0.0435(8) 0.0135(7) -0.0154(6) -0.0032(7)
    N1 0.0306(6) 0.0294(6) 0.0299(6) -0.0027(5) -0.0043(5) -0.0043(5)
    N2 0.0396(8) 0.0360(7) 0.0348(7) 0.0049(6) -0.0053(6) -0.0024(6)
    N3 0.0532(12) 0.0997(18) 0.0569(12) 0.0069(12) 0.0145(10) 0.0032(12)
    C1 0.0303(8) 0.0347(8) 0.0379(8) -0.0093(6) -0.0026(6) -0.0019(6)
    C2 0.0316(8) 0.0321(7) 0.0316(7) -0.0088(6) -0.0025(6) -0.0002(6)
    C3 0.0349(8) 0.0493(10) 0.0304(8) -0.0102(7) -0.0034(6) -0.0040(7)
    C4 0.0319(8) 0.0531(11) 0.0403(9) -0.0068(7) -0.0045(7) -0.0029(8)
    C5 0.0382(9) 0.0396(9) 0.0366(9) -0.0040(7) 0.0030(7) -0.0005(7)
    C6 0.0509(11) 0.0634(13) 0.0281(8) -0.0073(9) -0.0025(7) -0.0041(8)
    C7 0.0399(9) 0.0581(11) 0.0353(9) -0.0084(8) -0.0102(7) -0.0019(8)
    C8 0.0476(11) 0.0586(12) 0.0410(10) 0.0007(9) 0.0049(9) 0.0023(9)
    C9 0.0305(7) 0.0277(7) 0.0343(8) -0.0040(6) -0.0053(6) -0.0027(6)
    C10 0.0369(8) 0.0266(7) 0.0286(7) 0.0011(6) -0.0087(6) -0.0012(6)
    C11 0.0485(10) 0.0296(8) 0.0475(10) -0.0071(7) -0.0173(8) -0.0066(7)
    C12 0.0383(9) 0.0404(9) 0.0499(10) -0.0132(7) -0.0154(8) 0.0004(8)
    C13 0.0309(8) 0.0366(8) 0.0330(8) -0.0033(6) -0.0065(6) -0.0001(6)
    C14 0.0382(8) 0.0266(7) 0.0358(8) 0.0039(6) -0.0086(7) -0.0048(6)
    C15 0.0534(11) 0.0517(11) 0.0361(9) 0.0024(9) -0.0098(8) 0.0041(8)
    C16 0.0641(15) 0.0883(19) 0.0550(13) -0.0054(13) -0.0218(12) -0.0106(13)
    C17 0.0414(10) 0.0518(11) 0.0422(10) 0.0050(8) -0.0007(8) -0.0062(8)
    C18 0.0602(16) 0.111(3) 0.097(2) -0.0325(17) -0.0083(16) -0.003(2)
_geom_special_details
;
 All esds (except the esd in the dihedral angle between two l.s. planes)
 are estimated using the full covariance matrix.  The cell esds are taken
 into account individually in the estimation of esds in distances, angles
 and torsion angles; correlations between esds in cell parameters are only
 used when they are defined by crystal symmetry.  An approximate (isotropic)
 treatment of cell esds is used for estimating esds involving l.s. planes.
;
loop_
    _geom_bond_atom_site_label_1
    _geom_bond_atom_site_label_2
    _geom_bond_site_symmetry_2
    _geom_bond_distance
    _geom_bond_publ_flag
    Cd1 O2 . 2.2588(12) y
    Cd1 O2 2 2.2588(12) ?
    Cd1 O4 . 2.3192(14) y
    Cd1 O4 2 2.3192(14) ?
    Cd1 N1 . 2.3336(13) y
    Cd1 N1 2 2.3336(13) ?
    O2 C1 . 1.259(2) ?
    O3 C14 . 1.233(2) ?
    O4 H41 . 0.78(3) ?
    O4 H42 . 0.87(3) ?
    N1 C9 . 1.340(2) ?
    N1 C13 . 1.335(2) ?
    N2 C15 . 1.471(2) ?
    N2 C17 . 1.469(2) ?
    C1 O1 . 1.244(2) ?
    C2 C1 . 1.516(2) ?
    C2 C3 . 1.386(2) ?
    C2 C7 . 1.395(2) ?
    C3 C4 . 1.384(2) ?
    C3 H3 . 0.9300 ?
    C4 H4 . 0.9300 ?
    C5 C4 . 1.390(3) ?
    C5 C6 . 1.387(3) ?
    C5 C8 . 1.446(3) ?
    C6 C7 . 1.380(3) ?
    C6 H6 . 0.9300 ?
    C7 H7 . 0.9300 ?
    C8 N3 . 1.138(3) ?
    C9 C10 . 1.383(2) ?
    C9 H9 . 0.9300 ?
    C10 C11 . 1.386(3) ?
    C10 C14 . 1.508(2) ?
    C11 C12 . 1.384(3) ?
    C11 H11 . 0.9300 ?
    C12 H12 . 0.9300 ?
    C13 C12 . 1.382(3) ?
    C13 H13 . 0.9300 ?
    C14 N2 . 1.336(2) ?
    C15 C16 . 1.503(3) ?
    C15 H15A . 0.9700 ?
    C15 H15B . 0.9700 ?
    C16 H16A . 0.9600 ?
    C16 H16B . 0.9600 ?
    C16 H16C . 0.9600 ?
    C17 C18 . 1.503(4) ?
    C17 H17A . 0.9700 ?
    C17 H17B . 0.9700 ?
    C18 H18A . 0.9600 ?
    C18 H18B . 0.9600 ?
    C18 H18C . 0.9600 ?
loop_
    _geom_angle_atom_site_label_1
    _geom_angle_atom_site_label_2
    _geom_angle_atom_site_label_3
    _geom_angle_site_symmetry_1
    _geom_angle_site_symmetry_3
    _geom_angle
    _geom_angle_publ_flag
    O2 Cd1 O2 2 . 180.00(6) ?
    O2 Cd1 O4 . . 92.15(5) ?
    O2 Cd1 O4 2 . 87.85(5) ?
    O2 Cd1 O4 . 2 87.85(5) ?
    O2 Cd1 O4 2 2 92.15(5) ?
    O2 Cd1 N1 . . 92.46(5) ?
    O2 Cd1 N1 2 . 87.54(5) ?
    O2 Cd1 N1 . 2 87.54(5) ?
    O2 Cd1 N1 2 2 92.46(5) ?
    O4 Cd1 O4 . 2 180.00(5) ?
    O4 Cd1 N1 . . 87.91(6) ?
    O4 Cd1 N1 2 . 92.09(6) ?
    O4 Cd1 N1 . 2 92.09(6) ?
    O4 Cd1 N1 2 2 87.91(6) ?
    N1 Cd1 N1 2 . 180.00(11) ?
    C1 O2 Cd1 . . 125.35(11) ?
    Cd1 O4 H41 . . 141.0(19) ?
    Cd1 O4 H42 . . 101.5(18) ?
    H41 O4 H42 . . 110(3) ?
    C9 N1 Cd1 . . 118.45(11) ?
    C13 N1 Cd1 . . 123.28(11) ?
    C13 N1 C9 . . 118.27(14) ?
    C14 N2 C15 . . 124.30(15) ?
    C14 N2 C17 . . 118.61(15) ?
    C17 N2 C15 . . 116.50(16) ?
    O1 C1 O2 . . 126.45(16) ?
    O1 C1 C2 . . 117.84(16) ?
    O2 C1 C2 . . 115.71(15) ?
    C3 C2 C1 . . 120.04(15) ?
    C3 C2 C7 . . 119.33(16) ?
    C7 C2 C1 . . 120.63(16) ?
    C2 C3 H3 . . 119.6 ?
    C4 C3 C2 . . 120.80(16) ?
    C4 C3 H3 . . 119.6 ?
    C3 C4 C5 . . 119.28(17) ?
    C3 C4 H4 . . 120.4 ?
    C5 C4 H4 . . 120.4 ?
    C4 C5 C8 . . 118.55(19) ?
    C6 C5 C4 . . 120.48(17) ?
    C6 C5 C8 . . 120.97(18) ?
    C5 C6 H6 . . 120.1 ?
    C7 C6 C5 . . 119.80(17) ?
    C7 C6 H6 . . 120.1 ?
    C2 C7 H7 . . 119.9 ?
    C6 C7 C2 . . 120.28(17) ?
    C6 C7 H7 . . 119.9 ?
    N3 C8 C5 . . 178.6(3) ?
    N1 C9 C10 . . 123.03(15) ?
    N1 C9 H9 . . 118.5 ?
    C10 C9 H9 . . 118.5 ?
    C9 C10 C11 . . 118.26(15) ?
    C9 C10 C14 . . 117.30(15) ?
    C11 C10 C14 . . 124.12(15) ?
    C10 C11 H11 . . 120.5 ?
    C12 C11 C10 . . 118.93(16) ?
    C12 C11 H11 . . 120.5 ?
    C11 C12 H12 . . 120.5 ?
    C13 C12 C11 . . 119.07(16) ?
    C13 C12 H12 . . 120.5 ?
    N1 C13 C12 . . 122.42(16) ?
    N1 C13 H13 . . 118.8 ?
    C12 C13 H13 . . 118.8 ?
    O3 C14 N2 . . 123.71(16) ?
    O3 C14 C10 . . 117.33(15) ?
    N2 C14 C10 . . 118.94(14) ?
    N2 C15 C16 . . 112.93(19) ?
    N2 C15 H15A . . 109.0 ?
    N2 C15 H15B . . 109.0 ?
    C16 C15 H15A . . 109.0 ?
    C16 C15 H15B . . 109.0 ?
    H15A C15 H15B . . 107.8 ?
    C15 C16 H16A . . 109.5 ?
    C15 C16 H16B . . 109.5 ?
    C15 C16 H16C . . 109.5 ?
    H16A C16 H16B . . 109.5 ?
    H16A C16 H16C . . 109.5 ?
    H16B C16 H16C . . 109.5 ?
    N2 C17 C18 . . 112.4(2) ?
    N2 C17 H17A . . 109.1 ?
    N2 C17 H17B . . 109.1 ?
    C18 C17 H17A . . 109.1 ?
    C18 C17 H17B . . 109.1 ?
    H17A C17 H17B . . 107.9 ?
    C17 C18 H18A . . 109.5 ?
    C17 C18 H18B . . 109.5 ?
    C17 C18 H18C . . 109.5 ?
    H18A C18 H18B . . 109.5 ?
    H18A C18 H18C . . 109.5 ?
    H18B C18 H18C . . 109.5 ?
loop_
    _geom_torsion_atom_site_label_1
    _geom_torsion_atom_site_label_2
    _geom_torsion_atom_site_label_3
    _geom_torsion_atom_site_label_4
    _geom_torsion_site_symmetry_1
    _geom_torsion_site_symmetry_2
    _geom_torsion_site_symmetry_3
    _geom_torsion_site_symmetry_4
    _geom_torsion
    _geom_torsion_publ_flag
    O2 Cd1 N1 C9 . . . . 148.84(12) ?
    O2 Cd1 N1 C9 2 . . . -31.16(12) ?
    O2 Cd1 N1 C13 . . . . -30.80(13) ?
    O2 Cd1 N1 C13 2 . . . 149.20(13) ?
    O4 Cd1 N1 C9 . . . . -119.09(12) ?
    O4 Cd1 N1 C9 2 . . . 60.91(12) ?
    O4 Cd1 N1 C13 . . . . 61.26(13) ?
    O4 Cd1 N1 C13 2 . . . -118.74(13) ?
    O4 Cd1 O2 C1 . . . . 152.29(15) ?
    O4 Cd1 O2 C1 2 . . . -27.71(15) ?
    N1 Cd1 O2 C1 . . . . -119.71(14) ?
    N1 Cd1 O2 C1 2 . . . 60.29(14) ?
    Cd1 O2 C1 O1 . . . . 24.2(3) ?
    Cd1 O2 C1 C2 . . . . -156.03(11) ?
    Cd1 N1 C9 C10 . . . . 178.26(12) ?
    C13 N1 C9 C10 . . . . -2.1(2) ?
    Cd1 N1 C13 C12 . . . . -178.75(13) ?
    C9 N1 C13 C12 . . . . 1.6(2) ?
    C14 N2 C15 C16 . . . . 122.5(2) ?
    C17 N2 C15 C16 . . . . -66.5(3) ?
    C14 N2 C17 C18 . . . . 95.2(3) ?
    C15 N2 C17 C18 . . . . -76.3(3) ?
    C3 C2 C1 O1 . . . . 171.04(18) ?
    C3 C2 C1 O2 . . . . -8.7(2) ?
    C7 C2 C1 O1 . . . . -8.0(3) ?
    C7 C2 C1 O2 . . . . 172.21(17) ?
    C1 C2 C3 C4 . . . . -177.11(17) ?
    C7 C2 C3 C4 . . . . 2.0(3) ?
    C1 C2 C7 C6 . . . . 177.33(19) ?
    C3 C2 C7 C6 . . . . -1.7(3) ?
    C2 C3 C4 C5 . . . . -0.6(3) ?
    C6 C5 C4 C3 . . . . -0.9(3) ?
    C8 C5 C4 C3 . . . . 178.4(2) ?
    C4 C5 C6 C7 . . . . 1.2(3) ?
    C8 C5 C6 C7 . . . . -178.2(2) ?
    C5 C6 C7 C2 . . . . 0.2(3) ?
    N1 C9 C10 C11 . . . . 1.2(2) ?
    N1 C9 C10 C14 . . . . 175.06(15) ?
    C9 C10 C11 C12 . . . . 0.1(3) ?
    C14 C10 C11 C12 . . . . -173.25(17) ?
    C9 C10 C14 O3 . . . . -67.2(2) ?
    C9 C10 C14 N2 . . . . 111.03(19) ?
    C11 C10 C14 O3 . . . . 106.3(2) ?
    C11 C10 C14 N2 . . . . -75.5(2) ?
    C10 C11 C12 C13 . . . . -0.6(3) ?
    N1 C13 C12 C11 . . . . -0.3(3) ?
    O3 C14 N2 C17 . . . . 1.0(3) ?
    O3 C14 N2 C15 . . . . 171.9(2) ?
    C10 C14 N2 C17 . . . . -177.05(17) ?
    C10 C14 N2 C15 . . . . -6.2(3) ?
loop_
    _geom_hbond_atom_site_label_D
    _geom_hbond_atom_site_label_H
    _geom_hbond_atom_site_label_A
    _geom_hbond_site_symmetry_A
    _geom_hbond_distance_DH
    _geom_hbond_distance_HA
    _geom_hbond_distance_DA
    _geom_hbond_angle_DHA
    _geom_hbond_publ_flag
    O4 H41 O3 1_645 0.78(3) 2.01(3) 2.781(2) 169(3) yes
    O4 H42 O1 2_555 0.87(3) 1.84(3) 2.670(2) 159(3) yes
_iucr_refine_instructions_details
;
TITL hacali1_0m_a in P -1
CELL  0.71073   7.5125   8.6671  15.3079   86.198   76.249   74.730
ZERR     1.00   0.0002   0.0003   0.0005    0.003    0.004    0.003
LATT   1
SFAC  C        2.31000 20.84392  1.02000 10.20751   1.58860   0.56870 =
         0.86500  51.65125   0.21560   0.003   0.002    11.500   0.770  12.011
SFAC  H        0.49300 10.51091  0.32291 26.12573   0.14019   3.14236 =
         0.04081  57.79977   0.00304   0.000   0.000     0.620   0.320   1.008
SFAC  CD      19.22142  0.59460 17.64442  6.90891   4.46100  24.70084 =
         1.60290  87.48257   5.06941  -0.808   1.202  5180.000   1.490 112.411
SFAC  N       12.21261  0.00570  3.13220  9.89331   2.01250  28.99754 =
         1.16630   0.58260 -11.52901   0.006   0.003    19.600   0.700  14.007
SFAC  O        3.04850 13.27711  2.28680  5.70111   1.54630   0.32390 =
         0.86700  32.90894   0.25080   0.011   0.006    32.500   0.660  15.999
UNIT  36   40   1    6    8
MERG   2
FMAP   2
PLAN   20
ACTA
BOND   $H
CONF
LIST   4
L.S.  10
WGHT    0.033200    0.401200
EXTI    0.062524
FVAR       1.00346
H41   2    0.280926   -0.193521    0.097659    11.00000    0.05364
H42   2    0.106367   -0.123241    0.147299    11.00000    0.06424
MOLE    1
CD1   3    0.000000    0.000000    0.000000    10.50000    0.02713    0.02936 =
         0.03006   -0.00758   -0.00360   -0.00088
N1    4   -0.015285    0.243661    0.061555    11.00000    0.03062    0.02943 =
         0.02986   -0.00427   -0.00433   -0.00269
O2    5    0.253632    0.016002   -0.110905    11.00000    0.03187    0.05353 =
         0.03679   -0.00812    0.00081   -0.01344
O4    5    0.190397   -0.124558    0.096602    11.00000    0.03565    0.06977 =
         0.04348   -0.00315   -0.01539    0.01346
C9    1   -0.185209    0.333490    0.103016    11.00000    0.03053    0.02765 =
         0.03425   -0.00270   -0.00525   -0.00400
AFIX  43
H9    2   -0.291907    0.297240    0.104481    11.00000   -1.20000
AFIX   0
O3    5   -0.507901    0.628879    0.126871    11.00000    0.05190    0.06679 =
         0.04338   -0.00875   -0.01710    0.02309
C10   1   -0.209237    0.477613    0.143725    11.00000    0.03690    0.02659 =
         0.02865   -0.00123   -0.00869    0.00107
C14   1   -0.409706    0.572613    0.181136    11.00000    0.03821    0.02655 =
         0.03585   -0.00476   -0.00856    0.00389
C2    1    0.454639   -0.037111   -0.254925    11.00000    0.03162    0.03207 =
         0.03155   -0.00021   -0.00254   -0.00884
C13   1    0.136825    0.298585    0.057152    11.00000    0.03094    0.03656 =
         0.03297   -0.00011   -0.00654   -0.00333
AFIX  43
H13   2    0.254880    0.238219    0.027168    11.00000   -1.20000
AFIX   0
N2    4   -0.472810    0.587662    0.270191    11.00000    0.03957    0.03596 =
         0.03478   -0.00239   -0.00534    0.00489
C3    1    0.614427   -0.066299   -0.219920    11.00000    0.03489    0.04931 =
         0.03039   -0.00404   -0.00341   -0.01018
AFIX  43
H3    2    0.600755   -0.056039   -0.158426    11.00000   -1.20000
AFIX   0
C1    1    0.259180    0.018805   -0.193813    11.00000    0.03031    0.03468 =
         0.03787   -0.00189   -0.00256   -0.00934
O1    5    0.121428    0.062988   -0.229477    11.00000    0.03317    0.09565 =
         0.04852   -0.00166   -0.00927   -0.00225
C11   1   -0.050172    0.532612    0.139858    11.00000    0.04848    0.02955 =
         0.04749   -0.00657   -0.01734   -0.00711
AFIX  43
H11   2   -0.061142    0.628949    0.166624    11.00000   -1.20000
AFIX   0
C5    1    0.813434   -0.127164   -0.367065    11.00000    0.03820    0.03955 =
         0.03656   -0.00047    0.00297   -0.00398
C12   1    0.125284    0.441829    0.095511    11.00000    0.03826    0.04042 =
         0.04989    0.00044   -0.01543   -0.01324
AFIX  43
H12   2    0.233855    0.476758    0.091591    11.00000   -1.20000
AFIX   0
C4    1    0.794108   -0.110531   -0.275351    11.00000    0.03190    0.05307 =
         0.04032   -0.00285   -0.00449   -0.00681
AFIX  43
H4    2    0.900766   -0.128926   -0.251495    11.00000   -1.20000
AFIX   0
C6    1    0.654576   -0.102067   -0.402637    11.00000    0.05086    0.06336 =
         0.02806   -0.00413   -0.00255   -0.00732
AFIX  43
H6    2    0.668383   -0.115244   -0.463896    11.00000   -1.20000
AFIX   0
C15   1   -0.365919    0.504543    0.336019    11.00000    0.05337    0.05167 =
         0.03608    0.00411   -0.00982    0.00237
AFIX  23
H15A  2   -0.243989    0.440536    0.304117    11.00000   -1.20000
H15B  2   -0.434308    0.432528    0.371592    11.00000   -1.20000
AFIX   0
C7    1    0.475980   -0.057483   -0.346838    11.00000    0.03993    0.05808 =
         0.03532   -0.00191   -0.01024   -0.00843
AFIX  43
H7    2    0.369406   -0.040949   -0.370596    11.00000   -1.20000
AFIX   0
C17   1   -0.671072    0.673711    0.306286    11.00000    0.04143    0.05182 =
         0.04217   -0.00617   -0.00068    0.00496
AFIX  23
H17A  2   -0.714808    0.749185    0.261472    11.00000   -1.20000
H17B  2   -0.678377    0.734013    0.358756    11.00000   -1.20000
AFIX   0
C8    1    1.002191   -0.169414   -0.424333    11.00000    0.04760    0.05857 =
         0.04098    0.00231    0.00494    0.00071
N3    4    1.152134   -0.202804   -0.467924    11.00000    0.05319    0.09965 =
         0.05693    0.00315    0.01455    0.00693
C16   1   -0.334462    0.617186    0.397954    11.00000    0.06415    0.08829 =
         0.05496   -0.01064   -0.02178   -0.00544
AFIX  37
H16A  2   -0.253612    0.557832    0.435286    11.00000   -1.50000
H16B  2   -0.454008    0.671513    0.435101    11.00000   -1.50000
H16C  2   -0.275673    0.694167    0.363037    11.00000   -1.50000
AFIX   0
C18   1   -0.799190    0.562955    0.332007    11.00000    0.06019    0.11127 =
         0.09665   -0.00300   -0.00826   -0.03249
AFIX  37
H18A  2   -0.927790    0.624544    0.352050    11.00000   -1.50000
H18B  2   -0.762380    0.493243    0.379596    11.00000   -1.50000
H18C  2   -0.789226    0.500340    0.280804    11.00000   -1.50000
HKLF 4
REM  hacali1_0m_a in P -1
REM R1 =  0.0266 for   4538 Fo > 4sig(Fo)  and  0.0279 for all   4638 data
REM    243 parameters refined using      0 restraints
END
WGHT      0.0329      0.4041
REM Highest difference peak  0.424,  deepest hole -1.024,  1-sigma level  0.064
Q1    1  -0.4636  0.6941  0.1379  11.00000  0.05    0.42
Q2    1   0.0585  0.0621  0.0205  11.00000  0.05    0.40
Q3    1  -0.3090  0.5206  0.1654  11.00000  0.05    0.37
Q4    1  -0.1227  0.0095 -0.0041  11.00000  0.05    0.36
Q5    1  -0.0333  0.1872  0.0298  11.00000  0.05    0.36
Q6    1  -0.2018  0.4130  0.1265  11.00000  0.05    0.33
Q7    1   0.3551 -0.0208 -0.2220  11.00000  0.05    0.28
Q8    1   0.1112  0.3842  0.0681  11.00000  0.05    0.27
Q9    1   0.1715  0.0973 -0.2215  11.00000  0.05    0.27
Q10   1   0.5311 -0.0255 -0.2410  11.00000  0.05    0.27
Q11   1   0.1480 -0.0246 -0.2136  11.00000  0.05    0.26
Q12   1   0.0525 -0.1747  0.0231  11.00000  0.05    0.26
Q13   1  -0.0893  0.2868  0.0813  11.00000  0.05    0.25
Q14   1   0.1375  0.0147  0.0832  11.00000  0.05    0.25
Q15   1   0.1424  0.0955 -0.1935  11.00000  0.05    0.24
Q16   1   0.0328  0.4762  0.1157  11.00000  0.05    0.24
Q17   1  -0.1378  0.5152  0.1304  11.00000  0.05    0.23
Q18   1   0.0591  0.2529  0.0671  11.00000  0.05    0.23
Q19   1   0.1321  0.3578  0.0916  11.00000  0.05    0.23
Q20   1   0.6970 -0.0644 -0.2489  11.00000  0.05    0.23
;
data_global
_journal_date_recd_electronic     2016-11-08
_journal_date_accepted     2016-11-14
_journal_name_full     'Acta Crystallographica, Section E'
_journal_year     2016
_journal_volume     72
_journal_issue     12
_journal_page_first     1827
_journal_page_last     1829
_journal_paper_category     GM
_journal_paper_doi     10.1107/S2056989016018247
_journal_coeditor_code     WM5339
_publ_contact_author
;
Dr Tuncer H\"okelek
Hacettepe University
Department of Physics
06800 Beytepe
Ankara
Turkey
;
_publ_contact_author_email     merzifon@hacettepe.edu.tr
_publ_contact_author_fax     '90(312)2352550'
_publ_contact_author_phone     '90(312)2977242'
_publ_section_title
;\
Crystal structure of
<i>trans</i>-diaquabis(4-cyanobenzoato-\k<i>O</i>)bis(<i>N</i>,<i>N</i>-\
diethylnicotinamide-\k<i>N</i>)cadmium
;
loop_
    _publ_author_name
    _publ_author_address
    'Akduran, Nurcan'
;
SANAEM
Saray Mahallesi
Atom Caddesi, No:27
06980 Saray-Kazan
Ankara
Turkey
;
    'Sert\,celik, Mustafa'
;
Department of Chemical Engineering
Kafkas University
36100 Kars
Turkey
;
    'Aydo\(gdu, \"Omer'
;
Department of Chemistry
Kafkas University
36100 Kars
Turkey
;
    'Necefo\(glu, Hacali'
;
Department of Chemistry
Kafkas University
36100 Kars
Turkey
International Scientific Research Centre
Baku State University
1148 Baku
Azerbaijan
;
    'H\"okelek, Tuncer'
;
Department of Physics
Hacettepe University
06800 Beytepe
Ankara
Turkey
;
_publ_section_synopsis
;
The Cd^II^ atom in the title complex,
[Cd(C~10~H~14~N~2~O)~2~(C~8~H~4~NO~2~)~2~(H~2~O)~2~], is located on an
inversion centre and is coordinated by an N~2~O~4~ donor set from pairs of
water, 4-cyanobenzoate and <i>N</i>,<i>N</i>-diethylnicotinamide ligands.
;
