# Supplementary material for: Crystal structure of trans-di­aqua­bis­(4-cyano­benzoato-κO)bis­(N,N-di­ethyl­nicotinamide-κN)cadmium
Source: Acta Crystallogr E Crystallogr Commun. 2016 Nov 18;72(Pt 12):1827–9. doi: 10.1107/S2056989016018247 (PMC5137619; doi:10.1107/S2056989016018247)
Supplement: Supplementary file 2 [file e-72-01827-Isup2.hkl]

#
# h,k,l, Fc-squared, Fo-squared, sigma(Fo-squared) and status flag
#
data_I
_shelx_title ' hacali1_0m_a in P -1'
_shelx_refln_list_code          4
_shelx_F_calc_maximum      141.66
_exptl_crystal_F_000       409.93
_reflns_d_resolution_high  0.7480
 
loop_
 _symmetry_equiv_pos_as_xyz
 'x, y, z'
 '-x, -y, -z'
 
_cell_length_a     7.5125
_cell_length_b     8.6671
_cell_length_c    15.3079
_cell_angle_alpha  86.198
_cell_angle_beta   76.249
_cell_angle_gamma  74.730
 
_shelx_F_squared_multiplier     1.000
 
loop_
 _refln_index_h
 _refln_index_k
 _refln_index_l
 _refln_F_squared_calc
 _refln_F_squared_meas
 _refln_F_squared_sigma
 _refln_observed_status
   2   0   0      331.30      315.55      4.36 o
   3   0   0        1.25       -0.37      0.37 o
   4   0   0     1315.52     1282.36     16.80 o
   5   0   0     1048.45     1018.17     13.61 o
   6   0   0      973.12      957.75     14.17 o
   7   0   0      142.91      148.15      3.17 o
   8   0   0      229.10      219.03      5.18 o
   9   0   0      109.09      118.79      5.40 o
  -9   1   0       97.35      105.58      5.87 o
  -8   1   0      166.06      164.81      4.95 o
  -7   1   0      102.38       97.57      2.66 o
  -6   1   0      100.05      101.81      2.53 o
  -5   1   0      501.37      512.50      7.28 o
  -4   1   0     1170.49     1062.42     14.04 o
  -3   1   0     1552.43     1524.91     19.69 o
  -2   1   0      112.43      104.87      1.69 o
  -1   1   0     2833.74     2693.51     40.49 o
   1   1   0     2274.03     2030.49     39.33 o
   2   1   0      857.72      814.55     11.00 o
   3   1   0      421.23      397.52      5.43 o
   4   1   0      874.87      869.16     11.55 o
   5   1   0      722.72      679.16      9.35 o
   6   1   0      273.35      271.22      4.41 o
   7   1   0      680.11      674.93     11.59 o
   8   1   0      248.47      249.16      5.31 o
   9   1   0       57.97       54.89      3.55 o
  -8   2   0      105.08      105.23      4.69 o
  -7   2   0       35.77       35.20      2.11 o
  -6   2   0      127.83      132.74      2.99 o
  -5   2   0      199.69      204.57      3.65 o
  -4   2   0      915.41      883.45     12.64 o
  -3   2   0       24.17        5.44      0.52 o
  -2   2   0      588.24      557.48      8.37 o
  -1   2   0      504.45      483.99      6.12 o
   0   2   0    11344.04     9626.07    263.78 o
   1   2   0      311.35      350.96      5.19 o
   2   2   0      552.05      464.86      6.67 o
   3   2   0     1372.78     1325.26     18.54 o
   4   2   0      922.24      882.46     11.68 o
   5   2   0      713.84      683.24      9.61 o
   6   2   0       32.64       23.60      1.19 o
   7   2   0       95.73       94.73      2.59 o
   8   2   0      256.92      263.26      5.14 o
   9   2   0      127.01      134.71      5.55 o
  -8   3   0      215.50      237.79      7.05 o
  -7   3   0      126.91      124.75      3.96 o
  -6   3   0      196.60      187.31      3.66 o
  -5   3   0        0.81       -0.87      0.87 o
  -4   3   0     1251.13     1196.85     15.80 o
  -3   3   0     1365.24     1340.30     17.42 o
  -2   3   0      775.68      749.75      9.19 o
  -1   3   0     1012.87      997.64     12.85 o
   0   3   0     1596.39     1585.04     19.54 o
   1   3   0     1185.89     1264.88     16.77 o
   2   3   0     1750.22     1670.65     20.65 o
   3   3   0      137.24      107.90      1.75 o
   4   3   0      475.10      403.82      5.85 o
   5   3   0       69.07       54.96      1.60 o
   6   3   0      113.58      108.74      2.47 o
   7   3   0      466.65      449.98      7.54 o
   8   3   0      136.82      137.77      3.91 o
   9   3   0       28.92       34.06      3.08 o
  -7   4   0       97.68      107.16      4.53 o
  -6   4   0       46.47       43.97      2.18 o
  -5   4   0      108.45       96.64      2.35 o
  -4   4   0      560.53      557.93      7.05 o
  -3   4   0      861.83      858.37     10.68 o
  -2   4   0     1365.03     1439.64     17.39 o
  -1   4   0     2637.53     2522.45     32.13 o
   0   4   0      775.02      819.22     10.24 o
   1   4   0     1077.96     1117.57     14.37 o
   2   4   0      144.03      135.56      2.32 o
   3   4   0     2903.56     2886.17     38.28 o
   4   4   0     1076.59     1076.74     14.68 o
   5   4   0      611.26      611.70      8.74 o
   6   4   0        1.03        0.43      0.89 o
   7   4   0      736.93      704.78     10.30 o
   8   4   0      203.61      203.88      4.63 o
   9   4   0       46.53       42.91      3.63 o
  -7   5   0      114.38      123.51      5.40 o
  -6   5   0       56.91       56.45      2.66 o
  -5   5   0       24.96       26.15      1.24 o
  -4   5   0      868.86      874.43     11.89 o
  -3   5   0      604.51      611.66      7.56 o
  -2   5   0     1425.78     1414.51     17.11 o
  -1   5   0      710.76      683.97     10.61 o
   0   5   0      474.60      471.22      6.02 o
   1   5   0       17.10       14.10      0.75 o
   2   5   0     1204.38     1287.04     26.82 o
   3   5   0      388.78      390.11      5.62 o
   4   5   0      989.87      942.06     13.45 o
   5   5   0      212.99      209.51      3.51 o
   6   5   0       87.45       87.37      2.28 o
   7   5   0      643.15      627.03      9.46 o
   8   5   0       92.26       93.34      3.20 o
   9   5   0       33.96       33.14      2.88 o
  -6   6   0      191.34      205.65      6.68 o
  -5   6   0      170.06      168.27      3.87 o
  -4   6   0      379.90      400.26      6.70 o
  -3   6   0       78.16       76.90      1.78 o
  -2   6   0       13.81       14.52      0.71 o
  -1   6   0      687.20      673.10      9.25 o
   0   6   0      443.33      452.71      6.09 o
   1   6   0      755.85      785.78     10.18 o
   2   6   0      143.35      136.04      2.51 o
   3   6   0     1156.11     1233.50     25.57 o
   4   6   0      400.87      387.99      6.10 o
   5   6   0      205.47      219.68      4.83 o
   6   6   0       55.65       52.59      2.00 o
   7   6   0      225.04      251.27      4.89 o
   8   6   0       43.20       50.59      3.70 o
   9   6   0       41.04       40.62      3.34 o
  -5   7   0      181.03      191.63      6.25 o
  -4   7   0      350.25      361.58      6.09 o
  -3   7   0      163.07      153.72      2.65 o
  -2   7   0      277.74      268.31      4.61 o
  -1   7   0      254.86      250.01      3.64 o
   0   7   0      418.45      415.75      5.52 o
   1   7   0      649.80      652.94      8.35 o
   2   7   0       45.60       52.88      1.47 o
   3   7   0      107.25      112.71      2.18 o
   4   7   0       76.05       78.22      2.48 o
   5   7   0       87.21       80.44      2.69 o
   6   7   0       70.64       69.22      3.03 o
   7   7   0      381.79      384.36      7.25 o
   8   7   0        6.77        8.29      1.99 o
   9   7   0        6.47        3.77      8.14 o
  -5   8   0      113.53      113.74      6.75 o
  -4   8   0      173.06      175.26      5.36 o
  -3   8   0       84.50       86.23      2.54 o
  -2   8   0      106.36      107.94      2.92 o
  -1   8   0      470.99      461.61      6.45 o
   0   8   0      216.93      219.41      3.49 o
   1   8   0      129.08      129.24      2.23 o
   2   8   0       44.83       52.99      1.59 o
   3   8   0      529.31      525.95      8.92 o
   4   8   0      565.77      572.16     10.75 o
   5   8   0      199.02      210.85      4.57 o
   6   8   0       93.75       88.52      4.32 o
   7   8   0       53.15       58.73      4.77 o
   8   8   0       17.93       15.38      6.97 o
  -3   9   0       23.10       22.20      2.79 o
  -2   9   0       35.63       41.11      1.82 o
  -1   9   0      198.06      195.97      3.71 o
   0   9   0      242.70      236.05      3.56 o
   1   9   0      288.66      283.76      4.47 o
   2   9   0       10.88       13.88      0.95 o
   3   9   0      212.20      190.84      5.06 o
   4   9   0       30.98       29.01      1.43 o
   5   9   0       95.55      104.54      3.38 o
   6   9   0       38.62       40.44      2.82 o
   7   9   0       62.43       53.42      6.58 o
  -2  10   0       21.03       20.18      2.08 o
  -1  10   0       78.66       72.05      3.32 o
   0  10   0       64.88       72.79      2.23 o
   1  10   0       30.40       34.97      1.64 o
   2  10   0       22.42       26.95      1.82 o
   3  10   0      145.80      129.75      4.12 o
   4  10   0       92.89       92.47      3.62 o
   5  10   0       17.37       15.86      2.11 o
   6  10   0       40.95       45.30      6.48 o
   0  11   0       19.99       21.90      2.16 o
   1  11   0       63.14       77.03      4.06 o
   2  11   0       15.35       16.40      1.79 o
   3  11   0      132.37      120.88      4.83 o
   4  11   0       19.16       22.71      3.79 o
   5  11   0       12.99       12.26      4.85 o
  -4 -11   1        4.49        2.37      2.63 o
  -3 -11   1       37.90       43.73      4.66 o
  -2 -11   1       14.63       15.38      2.22 o
  -1 -11   1       25.57       30.02      2.97 o
   0 -11   1       56.00       59.75      5.46 o
  -6 -10   1       70.77       73.99      6.45 o
  -5 -10   1       30.56       26.28      2.41 o
  -4 -10   1       34.82       34.52      2.54 o
  -3 -10   1       53.53       44.47      2.35 o
  -2 -10   1      155.65      155.32      3.49 o
  -1 -10   1      105.38      103.06      2.77 o
   0 -10   1       27.77       31.50      1.92 o
   1 -10   1      121.99      117.78      3.40 o
   2 -10   1       27.94       23.19      2.14 o
  -7  -9   1      116.43      110.85      7.11 o
  -6  -9   1       72.84       78.98      4.22 o
  -5  -9   1       49.40       47.84      2.66 o
  -4  -9   1       57.35       56.91      2.58 o
  -3  -9   1       88.02       83.21      2.47 o
  -2  -9   1      311.89      291.57      4.84 o
  -1  -9   1      209.90      217.80      3.80 o
   0  -9   1      287.97      292.97      4.68 o
   1  -9   1       30.72       32.59      1.51 o
   2  -9   1      112.49      117.81      3.11 o
   3  -9   1       42.62       39.44      2.75 o
  -8  -8   1       16.87       15.77      3.67 o
  -7  -8   1      145.98      144.32      5.69 o
  -6  -8   1       70.95       74.08      3.61 o
  -5  -8   1      110.11      116.08      3.14 o
  -4  -8   1      256.83      253.53      4.55 o
  -3  -8   1      487.92      483.31      7.29 o
  -2  -8   1      623.05      574.27      8.14 o
  -1  -8   1      113.86      118.16      2.28 o
   0  -8   1      123.68      137.93      2.31 o
   1  -8   1      418.85      427.88      6.00 o
   2  -8   1      334.63      331.48      6.09 o
   3  -8   1      143.08      134.27      3.04 o
   4  -8   1      299.99      298.72      9.27 o
   5  -8   1       29.23       18.86      2.74 o
  -8  -7   1       39.91       39.11      2.73 o
  -7  -7   1      229.21      212.17      5.11 o
  -6  -7   1      129.81      130.39      3.49 o
  -5  -7   1        5.09        6.53      0.98 o
  -4  -7   1       23.75       22.95      1.15 o
  -3  -7   1       23.41       23.83      1.04 o
  -2  -7   1      888.99      855.98     11.78 o
  -1  -7   1       37.67       39.41      1.15 o
   0  -7   1      507.53      523.63      6.83 o
   1  -7   1      201.54      203.44      3.15 o
   2  -7   1      110.15       98.82      2.05 o
   3  -7   1       84.79       75.65      2.16 o
   4  -7   1      135.80      135.99      3.26 o
   5  -7   1      171.62      192.59      6.16 o
   6  -7   1       50.19       50.32      5.03 o
  -9  -6   1       25.15       28.34      2.98 o
  -8  -6   1       23.88       30.42      2.25 o
  -7  -6   1       76.57       77.03      2.91 o
  -6  -6   1        5.21        7.09      1.28 o
  -5  -6   1      167.92      163.41      3.23 o
  -4  -6   1      611.56      644.29     12.52 o
  -3  -6   1      987.94     1027.54     19.00 o
  -2  -6   1      395.01      393.58      5.65 o
  -1  -6   1        8.91       10.17      0.78 o
   0  -6   1      325.36      344.00      4.42 o
   1  -6   1      649.77      629.34      8.11 o
   2  -6   1      435.85      431.21      5.61 o
   3  -6   1        5.81        4.06      1.05 o
   4  -6   1       74.96       76.45      2.36 o
   5  -6   1      145.65      141.57      3.32 o
   6  -6   1      243.24      252.35      7.02 o
  -9  -5   1       52.67       54.10      3.60 o
  -8  -5   1      146.19      149.46      4.58 o
  -7  -5   1      105.73      102.31      3.11 o
  -6  -5   1      240.50      223.53      4.24 o
  -5  -5   1       81.65       78.31      2.06 o
  -4  -5   1     1188.47     1227.50     16.67 o
  -3  -5   1     1198.58     1221.39     20.12 o
  -2  -5   1     1190.82     1226.30     21.42 o
  -1  -5   1      901.37      871.21     12.34 o
   0  -5   1      642.55      647.19      7.73 o
   1  -5   1      816.82      763.05      9.78 o
   2  -5   1      834.98      851.79     13.68 o
   3  -5   1      614.12      609.57      7.74 o
   4  -5   1      159.70      158.12      2.99 o
   5  -5   1      107.52      109.36      2.41 o
   6  -5   1      124.89      123.72      3.54 o
   7  -5   1       63.35       74.60      4.00 o
  -9  -4   1       14.65       13.13      3.12 o
  -8  -4   1      117.89      119.54      3.88 o
  -7  -4   1      130.95      129.47      3.06 o
  -6  -4   1      163.10      168.55      3.14 o
  -5  -4   1      419.98      395.36      5.96 o
  -4  -4   1     1151.13     1134.99     15.48 o
  -3  -4   1     2100.15     2093.16     28.04 o
  -2  -4   1     1783.04     1817.61     27.25 o
  -1  -4   1       10.77       18.87      0.63 o
   0  -4   1     3627.90     3603.53     44.29 o
   1  -4   1     1617.12     1659.05     19.34 o
   2  -4   1     1085.89     1089.66     13.71 o
   3  -4   1      523.26      523.11      7.18 o
   4  -4   1      559.06      562.63      7.31 o
   5  -4   1      784.22      773.05     10.42 o
   6  -4   1      231.20      215.55      4.41 o
   7  -4   1      140.23      148.98      4.72 o
   8  -4   1       30.08       40.89     11.34 o
  -9  -3   1       21.40       18.48      2.94 o
  -8  -3   1      116.73      122.08      3.73 o
  -7  -3   1      254.17      258.73      4.76 o
  -6  -3   1      566.55      572.10      8.45 o
  -5  -3   1      104.24      101.96      2.11 o
  -4  -3   1      963.72      921.89     12.67 o
  -3  -3   1     1165.41     1066.59     13.90 o
  -2  -3   1       12.95       11.96      0.53 o
  -1  -3   1      401.12      401.93      6.00 o
   0  -3   1     1923.66     1865.85     22.97 o
   1  -3   1     1239.93     1211.16     14.12 o
   2  -3   1      763.26      757.37      9.61 o
   3  -3   1      493.40      476.81      6.82 o
   4  -3   1      308.86      290.84      4.36 o
   5  -3   1     1263.37     1214.11     18.20 o
   6  -3   1      170.61      163.70      3.39 o
   7  -3   1       81.73       84.69      3.39 o
   8  -3   1      162.45      175.21      6.05 o
  -9  -2   1       10.06        8.66      2.72 o
  -8  -2   1      141.29      137.92      3.71 o
  -7  -2   1      101.44       99.61      2.63 o
  -6  -2   1      665.61      636.34      9.63 o
  -5  -2   1       71.25       75.08      1.77 o
  -4  -2   1     1127.43     1123.53     15.95 o
  -3  -2   1      967.80      924.09     12.57 o
  -2  -2   1     4480.18     4390.06     60.32 o
  -1  -2   1      173.34      193.42      3.01 o
   0  -2   1    11375.76     9401.62    358.43 o
   1  -2   1      422.80      414.18      5.29 o
   2  -2   1      632.48      606.71      9.01 o
   3  -2   1     1041.27      999.10     13.53 o
   4  -2   1     1285.02     1234.37     16.90 o
   5  -2   1     1033.53      983.99     12.75 o
   6  -2   1       57.66       54.62      2.35 o
   7  -2   1       55.33       51.26      2.70 o
   8  -2   1       44.00       43.84      2.93 o
  -9  -1   1        0.57       -1.21      2.61 o
  -8  -1   1      120.84      127.76      4.14 o
  -7  -1   1      626.13      617.68      9.46 o
  -6  -1   1     1475.72     1440.10     19.13 o
  -5  -1   1      930.32      915.43     12.35 o
  -4  -1   1      583.94      523.99      7.19 o
  -3  -1   1     1848.90     1779.35     23.82 o
  -2  -1   1      449.63      471.83      6.50 o
  -1  -1   1     4956.14     5111.97     76.74 o
   1  -1   1     1676.99     1612.89     21.35 o
   2  -1   1     1558.19     1502.37     20.06 o
   3  -1   1     1929.96     1906.29     24.51 o
   4  -1   1     1356.62     1354.70     18.16 o
   5  -1   1     1279.53     1211.17     16.65 o
   6  -1   1      142.56      109.97      2.50 o
   7  -1   1       31.97       26.83      1.50 o
   8  -1   1      168.52      175.96      4.73 o
   9  -1   1      240.31      264.62      8.25 o
  -9   0   1        4.57        5.28      2.83 o
  -8   0   1      176.48      180.77      4.34 o
  -7   0   1      332.43      319.91      5.29 o
  -6   0   1      427.95      437.24      6.55 o
  -5   0   1       47.38       46.96      1.62 o
  -4   0   1     1473.02     1478.68     19.28 o
  -3   0   1        1.16        1.90      0.52 o
  -2   0   1     2340.63     2235.15     29.66 o
  -1   0   1     4748.18     4556.69     68.25 o
   2   0   1      728.92      729.84      9.53 o
   3   0   1      859.76      816.31     10.76 o
   4   0   1     1714.22     1603.94     20.84 o
   5   0   1     1922.67     1873.36     24.67 o
   6   0   1        5.63        4.47      1.01 o
   7   0   1      232.23      236.74      4.44 o
   8   0   1      206.15      202.15      4.93 o
   9   0   1      160.44      152.59      6.36 o
  -9   1   1       26.83       22.21      3.79 o
  -8   1   1      168.50      174.84      5.18 o
  -7   1   1      121.27      120.52      3.18 o
  -6   1   1      379.61      353.23      6.23 o
  -5   1   1       17.44       16.33      0.96 o
  -4   1   1      647.32      607.36      9.00 o
  -3   1   1     3533.90     3562.30     49.11 o
  -2   1   1       36.06       31.16      0.82 o
  -1   1   1      219.68      187.33      2.68 o
   1   1   1       26.57       27.97      0.71 o
   2   1   1      583.10      557.50      7.60 o
   3   1   1      757.02      707.78      9.35 o
   4   1   1     1504.92     1435.29     18.69 o
   5   1   1      524.48      502.32      7.36 o
   6   1   1        2.27        1.11      0.83 o
   7   1   1      214.92      209.56      4.72 o
   8   1   1      106.44      101.20      3.50 o
   9   1   1      125.59      137.44      5.05 o
  -8   2   1      174.19      186.95      6.32 o
  -7   2   1      316.69      299.84      6.31 o
  -6   2   1       56.61       62.55      2.04 o
  -5   2   1      178.88      178.01      3.37 o
  -4   2   1      362.57      320.72      4.84 o
  -3   2   1      329.59      289.67      4.33 o
  -2   2   1        3.68        1.51      0.30 o
  -1   2   1     2128.05     2010.48     25.61 o
   0   2   1       67.28       75.24      1.16 o
   1   2   1    20068.33    18292.90    613.78 o
   2   2   1        2.02        0.03      0.25 o
   3   2   1      925.06      927.54     12.10 o
   4   2   1      374.22      327.69      4.87 o
   5   2   1      569.67      532.18      7.72 o
   6   2   1        0.87        0.89      0.83 o
   7   2   1      417.12      413.30      6.94 o
   8   2   1      152.46      147.73      4.58 o
   9   2   1      118.06      120.05      5.07 o
  -8   3   1      284.98      308.75      8.55 o
  -7   3   1      192.66      193.78      5.24 o
  -6   3   1      387.69      356.07      5.74 o
  -5   3   1      300.87      290.11      4.86 o
  -4   3   1     1599.56     1552.89     21.10 o
  -3   3   1     1021.24     1002.19     13.19 o
  -2   3   1      583.41      584.06      7.23 o
  -1   3   1      291.59      270.83      3.65 o
   0   3   1     5468.32     5155.40     86.57 o
   1   3   1     7054.93     6642.91    111.38 o
   2   3   1     2863.58     2655.51     35.08 o
   3   3   1       15.98       20.31      0.75 o
   4   3   1      326.22      267.54      3.92 o
   5   3   1      268.30      257.78      4.12 o
   6   3   1      207.77      205.53      3.73 o
   7   3   1      528.81      537.10      8.55 o
   8   3   1      166.35      154.56      4.02 o
   9   3   1       32.98       30.26      2.61 o
  -7   4   1      149.92      159.28      5.30 o
  -6   4   1       35.44       39.85      1.95 o
  -5   4   1      154.21      155.53      3.08 o
  -4   4   1      813.68      818.57     10.43 o
  -3   4   1     1948.91     1938.86     22.72 o
  -2   4   1        4.83        3.28      0.39 o
  -1   4   1     1228.31     1219.13     15.67 o
   0   4   1     1176.77     1177.43     14.11 o
   1   4   1     9852.39     9567.55    171.64 o
   2   4   1      474.69      437.77      6.05 o
   3   4   1     2121.58     2106.97     28.08 o
   4   4   1      540.27      531.84      7.57 o
   5   4   1      277.30      263.41      4.05 o
   6   4   1      539.12      512.19      7.95 o
   7   4   1      441.66      440.51      6.75 o
   8   4   1      258.49      261.22      5.11 o
   9   4   1      124.81      129.82      4.75 o
  -7   5   1       82.31       98.85      5.35 o
  -6   5   1       47.05       44.13      2.46 o
  -5   5   1      126.47      128.38      2.71 o
  -4   5   1      299.02      293.83      4.08 o
  -3   5   1      815.17      813.60      9.84 o
  -2   5   1      701.56      729.19      9.44 o
  -1   5   1      644.90      617.56      8.10 o
   0   5   1      583.10      554.07      7.03 o
   1   5   1      706.04      684.13      9.25 o
   2   5   1        9.43        6.05      0.41 o
   3   5   1      756.13      702.10     10.07 o
   4   5   1      854.06      817.42     11.73 o
   5   5   1      502.15      489.82      6.89 o
   6   5   1       51.98       50.47      1.88 o
   7   5   1      118.53      116.84      3.07 o
   8   5   1      116.34      123.98      4.24 o
   9   5   1       55.73       56.85      3.42 o
  -6   6   1       68.81       69.81      4.51 o
  -5   6   1       76.81       81.98      2.77 o
  -4   6   1      188.36      184.61      3.25 o
  -3   6   1       35.30       39.00      1.30 o
  -2   6   1        0.99       -0.47      0.50 o
  -1   6   1      360.13      360.52      4.79 o
   0   6   1      784.30      768.15     10.01 o
   1   6   1      657.42      681.99      8.93 o
   2   6   1        5.46        7.43      0.52 o
   3   6   1       46.15       56.06      1.69 o
   4   6   1      656.67      649.13     10.85 o
   5   6   1       94.15       95.13      2.69 o
   6   6   1      198.95      190.58      3.52 o
   7   6   1       13.29       17.59      1.29 o
   8   6   1      115.46      117.05      3.60 o
   9   6   1       51.92       49.74      4.11 o
  -5   7   1       35.01       36.67      2.99 o
  -4   7   1       70.41       72.75      2.08 o
  -3   7   1      511.55      503.27      7.00 o
  -2   7   1      291.65      289.35      6.12 o
  -1   7   1      954.85      928.46     12.16 o
   0   7   1      425.72      406.91      5.56 o
   1   7   1      244.10      231.92      3.28 o
   2   7   1       11.25        9.36      0.64 o
   3   7   1      456.07      488.85      9.54 o
   4   7   1      110.85      120.95      2.94 o
   5   7   1      211.68      210.68      4.26 o
   6   7   1       53.78       51.01      2.38 o
   7   7   1       40.35       40.56      2.76 o
   8   7   1      160.64      151.44      5.59 o
   9   7   1       11.50        5.72      5.06 o
  -4   8   1      124.30      124.55      3.93 o
  -3   8   1       86.84       87.00      3.24 o
  -2   8   1      181.60      184.96      3.28 o
  -1   8   1      285.53      267.82      4.34 o
   0   8   1      410.69      385.39      5.49 o
   1   8   1      116.60      123.72      2.18 o
   2   8   1       69.82       71.30      2.23 o
   3   8   1      206.01      198.22      3.80 o
   4   8   1     1006.66     1030.86     19.81 o
   5   8   1      190.04      188.54      3.90 o
   6   8   1       74.20       74.07      3.56 o
   7   8   1       12.55       12.09      2.24 o
   8   8   1      102.09      111.27      6.53 o
  -3   9   1      126.72      123.50      5.40 o
  -2   9   1       58.84       55.91      2.10 o
  -1   9   1      235.79      232.11      4.87 o
   0   9   1      200.44      189.85      3.53 o
   1   9   1      295.89      285.10      4.41 o
   2   9   1      133.39      131.87      2.45 o
   3   9   1      237.24      234.07      5.18 o
   4   9   1       84.88       87.30      2.52 o
   5   9   1       43.24       45.43      2.18 o
   6   9   1       63.11       58.30      3.59 o
   7   9   1       40.07       42.33      3.42 o
  -2  10   1       22.45       26.68      4.47 o
  -1  10   1       30.12       27.85      3.45 o
   0  10   1       83.96       89.97      3.78 o
   1  10   1       26.16       32.93      1.77 o
   2  10   1       46.08       51.86      1.76 o
   3  10   1       75.11       70.97      2.37 o
   4  10   1      105.15      102.98      3.48 o
   5  10   1       26.81       24.70      2.35 o
   6  10   1       20.28       20.23      3.37 o
   0  11   1       66.29       88.95      8.69 o
   1  11   1       72.98       75.58      3.71 o
   2  11   1       55.21       55.34      3.40 o
   3  11   1       48.90       48.33      3.84 o
   4  11   1       76.20       75.28      4.15 o
   5  11   1        5.50        0.81      2.60 o
  -4 -11   2       20.80       18.90      3.07 o
  -3 -11   2        5.46       14.39      2.73 o
  -2 -11   2      122.14      111.92      4.86 o
  -1 -11   2        4.16        4.97      1.98 o
   0 -11   2       42.84       40.67      3.72 o
  -6 -10   2       94.84       81.80      6.93 o
  -5 -10   2       18.51       17.86      2.48 o
  -4 -10   2       15.70       11.48      2.22 o
  -3 -10   2       54.89       50.72      2.75 o
  -2 -10   2      233.35      205.04      4.38 o
  -1 -10   2      118.06      118.42      4.81 o
   0 -10   2       52.02       49.16      2.60 o
   1 -10   2       61.66       60.39      2.72 o
   2 -10   2      113.08      114.60      5.81 o
  -7  -9   2       13.84       19.78      4.49 o
  -6  -9   2       51.07       52.37      4.55 o
  -5  -9   2       63.61       64.91      3.02 o
  -4  -9   2      140.91      141.67      3.77 o
  -3  -9   2       88.09       85.17      2.98 o
  -2  -9   2      401.48      374.34      5.72 o
  -1  -9   2       15.75       14.73      1.10 o
   0  -9   2       95.92       98.06      2.42 o
   1  -9   2      178.40      188.84      3.49 o
   2  -9   2       44.28       41.61      2.07 o
   3  -9   2      163.73      176.40      6.11 o
   4  -9   2       10.58        8.27      3.63 o
  -8  -8   2       23.81       23.90      4.84 o
  -7  -8   2       36.42       35.24      2.84 o
  -6  -8   2      127.60      130.56      4.50 o
  -5  -8   2       39.24       43.08      2.32 o
  -4  -8   2      115.40      117.26      2.68 o
  -3  -8   2      277.20      270.99      4.56 o
  -2  -8   2      248.55      224.67      5.84 o
  -1  -8   2       55.42       58.51      1.79 o
   0  -8   2      144.40      150.31      2.70 o
   1  -8   2      143.24      148.85      2.64 o
   2  -8   2      706.80      711.42     10.47 o
   3  -8   2      201.64      197.83      4.10 o
   4  -8   2       52.48       54.29      6.83 o
   5  -8   2       40.95       29.15      2.85 o
  -8  -7   2       50.80       57.15      5.77 o
  -7  -7   2       16.91       17.55      1.79 o
  -6  -7   2      182.07      175.81      3.90 o
  -5  -7   2       59.69       65.94      2.13 o
  -4  -7   2       40.87       42.59      2.91 o
  -3  -7   2       44.22       44.46      1.47 o
  -2  -7   2      245.70      229.17      3.71 o
  -1  -7   2      148.81      161.63      2.65 o
   0  -7   2      428.70      453.25      6.03 o
   1  -7   2      409.32      422.68      5.72 o
   2  -7   2        2.08       -0.08      0.60 o
   3  -7   2       65.46       65.13      1.99 o
   4  -7   2        1.28        0.19      1.09 o
   5  -7   2      230.27      244.66      6.64 o
   6  -7   2      127.71      131.68      8.07 o
  -9  -6   2       25.10       26.35      3.47 o
  -8  -6   2       38.28       38.86      2.51 o
  -7  -6   2       13.67       13.22      1.43 o
  -6  -6   2      184.13      201.33      3.94 o
  -5  -6   2      166.87      163.47      3.20 o
  -4  -6   2      272.04      270.91      4.49 o
  -3  -6   2      633.78      658.09     14.63 o
  -2  -6   2      559.75      566.35      8.66 o
  -1  -6   2      306.98      297.80      4.05 o
   0  -6   2      480.51      502.43      6.32 o
   1  -6   2      552.43      566.72      7.95 o
   2  -6   2      455.94      446.07      6.83 o
   3  -6   2       76.80       80.24      1.94 o
   4  -6   2       29.47       29.78      1.50 o
   5  -6   2      623.66      624.86      9.18 o
   6  -6   2      106.74      112.40      4.56 o
  -9  -5   2       57.10       46.71      5.61 o
  -8  -5   2       92.90       87.88      4.06 o
  -7  -5   2      149.19      147.01      3.56 o
  -6  -5   2      518.62      507.33      8.84 o
  -5  -5   2      332.97      347.75      6.61 o
  -4  -5   2      550.54      589.89     10.00 o
  -3  -5   2      910.05      911.99     18.36 o
  -2  -5   2      301.10      313.79      4.76 o
  -1  -5   2     1908.03     1993.27     32.58 o
   0  -5   2     1085.86     1128.78     13.68 o
   1  -5   2     1325.68     1296.29     15.72 o
   2  -5   2      498.37      503.77      8.29 o
   3  -5   2      178.62      180.20      2.74 o
   4  -5   2      115.01      110.45      2.38 o
   5  -5   2      563.97      561.68      7.38 o
   6  -5   2      267.00      270.74      5.40 o
   7  -5   2       23.72       22.32      2.79 o
  -9  -4   2        3.99        0.64      2.12 o
  -8  -4   2       46.97       43.67      2.47 o
  -7  -4   2      123.79      120.85      3.21 o
  -6  -4   2      548.02      552.65      8.58 o
  -5  -4   2      109.70      117.63      2.50 o
  -4  -4   2      270.02      261.11      4.25 o
  -3  -4   2     1117.58     1197.73     16.53 o
  -2  -4   2     1847.91     1911.39     25.42 o
  -1  -4   2     1388.32     1428.61     17.75 o
   0  -4   2     1106.83     1088.21     14.29 o
   1  -4   2     2120.92     2127.44     24.74 o
   2  -4   2     1050.81     1035.32     13.06 o
   3  -4   2      654.10      661.63      9.31 o
   4  -4   2      215.35      225.09      3.78 o
   5  -4   2     1099.93     1071.09     14.47 o
   6  -4   2      158.63      145.33      3.10 o
   7  -4   2      376.37      377.74      7.68 o
   8  -4   2       45.10       50.50      4.40 o
  -9  -3   2       29.39       33.17      2.80 o
  -8  -3   2       51.89       54.32      2.98 o
  -7  -3   2       90.66       94.74      2.63 o
  -6  -3   2      226.57      223.64      3.93 o
  -5  -3   2      404.16      417.79      6.25 o
  -4  -3   2       43.86       37.44      1.21 o
  -3  -3   2     1925.09     1875.40     25.06 o
  -2  -3   2      265.12      248.37      3.60 o
  -1  -3   2     1462.55     1572.01     20.89 o
   0  -3   2      221.08      253.72      3.46 o
   1  -3   2     1714.32     1697.81     20.35 o
   2  -3   2      282.73      250.03      3.56 o
   3  -3   2      179.61      155.50      2.44 o
   4  -3   2      340.31      333.09      5.00 o
   5  -3   2      319.73      314.70      5.85 o
   6  -3   2       94.67       90.05      2.40 o
   7  -3   2      120.11      118.99      3.95 o
   8  -3   2      111.05      119.18      5.46 o
  -9  -2   2       20.14       26.11      3.08 o
  -8  -2   2       81.53       90.28      3.12 o
  -7  -2   2      179.03      174.79      4.46 o
  -6  -2   2       52.92       52.70      1.92 o
  -5  -2   2       74.44       59.27      1.60 o
  -4  -2   2      947.09      964.14     13.23 o
  -3  -2   2     4327.65     4569.91     58.29 o
  -2  -2   2     4384.60     4489.06     64.41 o
  -1  -2   2      531.30      480.40      6.82 o
   0  -2   2     8747.05     7748.96    212.62 o
   1  -2   2        2.98       -0.21      0.21 o
   2  -2   2     2996.54     2851.38     39.26 o
   3  -2   2     1498.53     1561.18     19.57 o
   4  -2   2      817.74      793.90     10.28 o
   5  -2   2      655.88      629.91      8.45 o
   6  -2   2       21.00       21.20      1.22 o
   7  -2   2       84.35       69.01      2.92 o
   8  -2   2      128.09      121.52      4.90 o
   9  -2   2       30.61       26.73      6.56 o
  -9  -1   2       12.82       13.87      2.92 o
  -8  -1   2      105.46      106.44      3.45 o
  -7  -1   2      427.17      430.22      7.30 o
  -6  -1   2     1076.72     1031.79     14.49 o
  -5  -1   2      820.02      812.60     11.03 o
  -4  -1   2       46.84       34.63      1.14 o
  -3  -1   2     4625.98     4776.95     60.84 o
  -2  -1   2     3293.30     3299.35     43.69 o
  -1  -1   2     1568.36     1690.42     25.26 o
   0  -1   2      603.47      499.45      8.43 o
   1  -1   2     2317.94     2263.65     26.15 o
   2  -1   2        7.30        0.74      0.33 o
   3  -1   2     1882.69     1845.30     23.77 o
   4  -1   2     2290.39     2221.84     28.67 o
   5  -1   2      379.70      360.09      5.33 o
   6  -1   2       87.50       91.44      2.48 o
   7  -1   2       50.43       45.69      2.02 o
   8  -1   2       46.81       40.54      2.32 o
   9  -1   2      208.96      229.45      7.82 o
  -9   0   2      101.15      118.27      6.26 o
  -8   0   2      101.54      119.63      4.12 o
  -7   0   2      342.72      326.86      5.18 o
  -6   0   2      198.43      188.72      3.52 o
  -5   0   2      212.63      194.11      3.28 o
  -4   0   2      513.41      488.61      7.07 o
  -3   0   2     4221.77     4359.76     57.73 o
  -2   0   2      575.65      526.21      6.73 o
  -1   0   2     3907.13     4009.86     52.99 o
   1   0   2    16575.20    18400.06   1217.69 o
   2   0   2     2206.62     2194.02     28.06 o
   3   0   2      405.34      396.73      5.67 o
   4   0   2     1180.30     1132.53     14.85 o
   5   0   2     1547.62     1533.76     21.78 o
   6   0   2     1427.75     1414.93     20.32 o
   7   0   2      404.60      402.26      6.55 o
   8   0   2      195.05      180.43      4.40 o
   9   0   2       27.50       33.09      3.23 o
  -8   1   2       44.63       45.05      3.09 o
  -7   1   2      193.02      203.38      4.65 o
  -6   1   2      593.80      553.18      8.49 o
  -5   1   2      714.69      695.25      9.61 o
  -4   1   2     1236.34     1200.60     15.87 o
  -3   1   2      834.79      814.32     11.53 o
  -2   1   2     1919.00     1789.70     26.06 o
  -1   1   2       47.04       24.55      0.54 o
   0   1   2     1783.55     1660.39     33.79 o
   1   1   2     2475.78     2419.39     36.40 o
   2   1   2     3109.50     3011.42     39.78 o
   3   1   2      690.28      651.36      8.64 o
   4   1   2     2273.02     2223.46     29.76 o
   5   1   2      804.71      783.38     10.67 o
   6   1   2      310.98      318.77      4.97 o
   7   1   2        3.81        2.87      1.12 o
   8   1   2       90.70       86.63      3.27 o
   9   1   2      122.17      125.22      4.98 o
  -8   2   2        3.92        5.42      2.76 o
  -7   2   2      190.32      186.07      4.76 o
  -6   2   2      390.62      389.25      6.28 o
  -5   2   2      587.26      583.92      8.55 o
  -4   2   2      470.17      444.17      6.29 o
  -3   2   2     2258.94     2226.01     29.76 o
  -2   2   2     1948.10     2176.20     27.88 o
  -1   2   2       87.26       73.62      1.17 o
   0   2   2     1798.38     1548.95     62.27 o
   1   2   2    13325.73    13672.58    853.32 o
   2   2   2      632.57      565.81      7.39 o
   3   2   2      118.98       86.86      1.60 o
   4   2   2      388.01      333.74      4.75 o
   5   2   2      584.55      553.12      7.69 o
   6   2   2     1114.71     1076.31     14.51 o
   7   2   2        2.06        1.96      1.09 o
   8   2   2       54.22       53.96      2.34 o
   9   2   2      109.94      117.98      6.67 o
  -8   3   2       56.56       65.54      6.20 o
  -7   3   2      192.64      191.32      5.50 o
  -6   3   2      265.15      255.19      4.62 o
  -5   3   2      610.20      578.17      9.42 o
  -4   3   2      924.39      913.99     12.27 o
  -3   3   2      645.41      636.41      8.61 o
  -2   3   2     1045.82     1055.10     13.73 o
  -1   3   2       65.92       59.73      0.97 o
   0   3   2     3001.82     2733.79     53.22 o
   1   3   2     4131.82     3740.23     49.25 o
   2   3   2     1565.53     1422.81     17.61 o
   3   3   2      398.04      384.19      5.42 o
   4   3   2      959.16      913.11     12.05 o
   5   3   2      672.24      638.05      9.48 o
   6   3   2      288.24      303.87      4.72 o
   7   3   2        1.52       -1.11      1.11 o
   8   3   2      139.96      135.95      3.65 o
   9   3   2       50.06       52.18      3.24 o
  -7   4   2      171.43      197.90      6.08 o
  -6   4   2       82.49       83.14      3.14 o
  -5   4   2       21.86       28.24      1.35 o
  -4   4   2      484.08      456.95      6.80 o
  -3   4   2      682.49      685.68      8.60 o
  -2   4   2      267.08      252.55      3.61 o
  -1   4   2      473.31      467.42      6.97 o
   0   4   2     1197.05     1215.52     16.83 o
   1   4   2     1947.40     1873.11     22.34 o
   2   4   2     1971.96     1890.25     23.34 o
   3   4   2       20.44       14.68      0.71 o
   4   4   2     1419.80     1459.34     21.33 o
   5   4   2      632.41      605.22      8.81 o
   6   4   2      539.85      494.05      7.30 o
   7   4   2        9.19        4.65      1.46 o
   8   4   2      270.50      247.06      5.04 o
   9   4   2      142.80      142.03      4.82 o
  -7   5   2      239.21      265.02      8.85 o
  -6   5   2       86.10       87.35      4.02 o
  -5   5   2      152.29      144.00      2.99 o
  -4   5   2       57.59       60.92      1.64 o
  -3   5   2      628.93      604.12      7.44 o
  -2   5   2      464.17      476.19      6.06 o
  -1   5   2      622.17      612.26      9.10 o
   0   5   2      462.80      417.79      6.03 o
   1   5   2      749.56      718.91      9.02 o
   2   5   2      150.83      142.53      2.82 o
   3   5   2     1605.62     1504.51     18.25 o
   4   5   2      533.55      529.21      7.51 o
   5   5   2      333.63      319.98      4.73 o
   6   5   2      109.98      118.63      2.55 o
   7   5   2        1.58       -1.07      1.07 o
   8   5   2      206.56      197.93      4.21 o
   9   5   2       97.11       95.11      4.27 o
  -6   6   2      128.65      126.01      5.40 o
  -5   6   2       82.38       87.25      2.91 o
  -4   6   2      253.68      250.80      3.96 o
  -3   6   2       78.02       81.31      1.93 o
  -2   6   2      229.79      221.78      3.42 o
  -1   6   2        9.81       12.96      0.61 o
   0   6   2      961.74      937.01     13.22 o
   1   6   2      657.79      664.89      8.16 o
   2   6   2     1161.83     1217.52     15.76 o
   3   6   2       11.11        9.88      0.66 o
   4   6   2      462.16      482.42      7.23 o
   5   6   2       78.14       74.40      2.06 o
   6   6   2       53.54       50.56      1.95 o
   7   6   2       60.73       60.99      2.26 o
   8   6   2      234.94      229.14      5.11 o
   9   6   2       88.77       85.09      5.85 o
  -5   7   2       63.83       64.11      4.44 o
  -4   7   2      111.10      102.71      3.03 o
  -3   7   2      571.96      554.93     10.66 o
  -2   7   2      894.34      883.49     12.63 o
  -1   7   2      522.18      516.24      7.89 o
   0   7   2      253.68      249.70      3.90 o
   1   7   2      554.85      556.84      7.38 o
   2   7   2      292.33      298.50      4.59 o
   3   7   2      551.94      584.42     10.42 o
   4   7   2      472.51      455.26      6.85 o
   5   7   2      120.74      117.92      2.86 o
   6   7   2      123.76      113.01      2.85 o
   7   7   2       48.82       56.26      3.06 o
   8   7   2      227.71      221.33      6.27 o
   9   7   2       27.20       32.37      4.54 o
  -4   8   2      125.32      126.04      4.64 o
  -3   8   2      231.66      232.57      4.32 o
  -2   8   2      122.06      133.20      3.12 o
  -1   8   2       81.80       85.05      4.82 o
   0   8   2      506.08      485.27      9.06 o
   1   8   2      192.08      175.97      2.88 o
   2   8   2      247.11      262.51      3.83 o
   3   8   2      140.14      137.81      3.32 o
   4   8   2      333.58      364.45      5.97 o
   5   8   2      350.64      333.17      6.39 o
   6   8   2       44.38       45.54      2.52 o
   7   8   2       34.00       29.11      2.31 o
   8   8   2       71.87       96.65      6.22 o
  -3   9   2       57.25       51.34      4.24 o
  -2   9   2      137.27      147.77      7.98 o
  -1   9   2       37.22       43.62      7.30 o
   0   9   2      261.47      253.41      8.07 o
   1   9   2      304.46      299.57      8.48 o
   2   9   2      182.01      169.34      2.81 o
   3   9   2       27.30       30.27      1.71 o
   4   9   2      153.00      159.66      3.12 o
   5   9   2       32.52       34.59      2.09 o
   6   9   2      119.99      115.47      4.01 o
   7   9   2       70.55       88.43      5.52 o
   8   9   2       70.29       87.92      8.51 o
  -2  10   2       15.01       14.54      3.64 o
  -1  10   2       30.28       34.71      3.76 o
   0  10   2      108.37      106.40      5.71 o
   1  10   2       54.34       55.77      4.34 o
   2  10   2       18.46       22.54      2.47 o
   3  10   2       17.97       20.21      1.28 o
   4  10   2       26.81       28.17      1.69 o
   5  10   2       97.36      100.12      4.17 o
   6  10   2        5.75        3.00      2.89 o
   7  10   2       15.28       10.08     10.63 o
   0  11   2      150.97      153.08      9.20 o
   1  11   2       44.31       39.83      4.17 o
   2  11   2       67.44       62.36      3.75 o
   3  11   2       20.92       23.96      2.05 o
   4  11   2      112.28      113.21      4.51 o
   5  11   2       56.42       61.02      5.18 o
  -4 -11   3       42.28       36.69      4.59 o
  -3 -11   3       18.76       16.61      5.45 o
  -2 -11   3       24.45       20.04      2.64 o
  -1 -11   3       13.41       14.51      2.21 o
   0 -11   3        1.13        1.44      2.30 o
  -6 -10   3       53.97       33.99      7.35 o
  -5 -10   3       50.34       43.83      3.12 o
  -4 -10   3       14.30       14.99      2.21 o
  -3 -10   3       52.38       62.15      3.88 o
  -2 -10   3       42.29       45.90      2.43 o
  -1 -10   3      107.04      110.19      3.94 o
   0 -10   3      141.09      138.43      6.43 o
   1 -10   3       24.51       22.06      2.08 o
   2 -10   3      122.05      108.14      5.26 o
  -7  -9   3        4.07        7.58      5.08 o
  -6  -9   3       39.14       43.68      6.34 o
  -5  -9   3      157.54      153.57      4.51 o
  -4  -9   3      217.55      212.48      4.81 o
  -3  -9   3      214.76      209.37      4.33 o
  -2  -9   3       51.06       57.06      2.07 o
  -1  -9   3      187.79      191.61      3.60 o
   0  -9   3       23.43       23.43      1.55 o
   1  -9   3      257.21      252.57      4.37 o
   2  -9   3       40.45       37.10      2.29 o
   3  -9   3      137.88      150.49      5.53 o
  -7  -8   3       47.81       39.84      3.37 o
  -6  -8   3      136.90      135.05      5.00 o
  -5  -8   3      154.22      156.16      4.07 o
  -4  -8   3        4.21        3.59      1.23 o
  -3  -8   3       77.77       74.81      2.54 o
  -2  -8   3      179.94      169.49      3.17 o
  -1  -8   3      345.47      343.91      5.14 o
   0  -8   3      180.83      179.62      2.91 o
   1  -8   3      131.09      135.25      2.34 o
   2  -8   3      330.47      327.92      5.14 o
   3  -8   3      338.71      325.48      5.81 o
   4  -8   3      120.27      117.38      4.86 o
   5  -8   3      136.04      127.35      6.15 o
  -8  -7   3       20.10       21.84      3.45 o
  -7  -7   3       53.74       56.25      2.93 o
  -6  -7   3      188.33      189.34      4.78 o
  -5  -7   3      192.33      196.14      3.91 o
  -4  -7   3       28.21       34.71      1.53 o
  -3  -7   3       52.65       52.28      1.80 o
  -2  -7   3       63.95       58.27      2.32 o
  -1  -7   3     1271.49     1295.46     16.92 o
   0  -7   3      340.34      346.12      4.81 o
   1  -7   3      197.03      195.71      3.10 o
   2  -7   3       46.63       44.58      1.98 o
   3  -7   3        0.43       -0.35      0.83 o
   4  -7   3      153.96      154.18      3.37 o
   5  -7   3      110.49      119.95      4.46 o
   6  -7   3      169.13      179.10      9.33 o
  -8  -6   3       44.63       52.54      4.27 o
  -7  -6   3       53.43       45.01      2.30 o
  -6  -6   3      167.61      163.95      4.31 o
  -5  -6   3      298.63      307.79      4.99 o
  -4  -6   3       23.16       26.72      1.40 o
  -3  -6   3      392.77      408.83      6.48 o
  -2  -6   3      415.20      404.11      5.83 o
  -1  -6   3      503.10      510.46      6.95 o
   0  -6   3       74.58       64.08      1.46 o
   1  -6   3      519.52      497.88      6.89 o
   2  -6   3      317.72      313.41      4.52 o
   3  -6   3      690.94      697.32      9.24 o
   4  -6   3       70.86       75.24      3.00 o
   5  -6   3      211.76      221.90      4.29 o
   6  -6   3       32.84       22.97      2.99 o
  -9  -5   3       57.08       61.60      4.39 o
  -8  -5   3       72.92       65.34      4.18 o
  -7  -5   3      137.20      131.53      3.67 o
  -6  -5   3      278.35      270.65      5.11 o
  -5  -5   3      469.50      458.93      7.21 o
  -4  -5   3       86.77       93.54      2.02 o
  -3  -5   3      479.36      520.84      8.05 o
  -2  -5   3      800.23      832.95     10.57 o
  -1  -5   3     1618.35     1651.49     21.28 o
   0  -5   3      376.93      367.39      4.93 o
   1  -5   3      738.17      730.88      9.69 o
   2  -5   3      943.12      952.79     11.41 o
   3  -5   3       45.66       47.91      1.38 o
   4  -5   3      646.17      635.00      9.85 o
   5  -5   3        8.23        6.02      1.02 o
   6  -5   3      138.87      140.41      3.53 o
   7  -5   3       49.43       52.57      3.34 o
  -9  -4   3       53.53       53.56      3.75 o
  -8  -4   3       29.44       29.76      2.06 o
  -7  -4   3      108.94      110.07      3.03 o
  -6  -4   3      153.19      155.13      4.42 o
  -5  -4   3       74.07       81.83      2.03 o
  -4  -4   3       91.49       84.75      1.95 o
  -3  -4   3      882.01      845.94     12.09 o
  -2  -4   3      476.61      499.29      6.98 o
  -1  -4   3      682.56      718.20      9.74 o
   0  -4   3      257.76      197.14      3.28 o
   1  -4   3      930.20      975.97     11.92 o
   2  -4   3     1349.63     1385.75     18.68 o
   3  -4   3      691.86      687.51     10.06 o
   4  -4   3       42.98       45.88      1.51 o
   5  -4   3      191.25      191.48      3.46 o
   6  -4   3      544.81      526.29      8.25 o
   7  -4   3      145.85      139.47      4.49 o
   8  -4   3      151.06      159.20      6.61 o
  -9  -3   3      159.01      169.25      5.98 o
  -8  -3   3      100.67      101.31      4.44 o
  -7  -3   3       77.31       80.89      2.67 o
  -6  -3   3      110.44      115.14      2.97 o
  -5  -3   3      139.58      136.75      2.68 o
  -4  -3   3       35.39       38.71      1.23 o
  -3  -3   3     1855.27     1961.24     26.27 o
  -2  -3   3     2270.22     2343.64     32.57 o
  -1  -3   3      985.27     1062.57     16.32 o
   0  -3   3      311.16      287.23      4.23 o
   1  -3   3     1569.44     1607.00     19.29 o
   2  -3   3      920.60      952.30     12.01 o
   3  -3   3       11.52        4.99      0.51 o
   4  -3   3      102.92       93.57      2.20 o
   5  -3   3       13.19       12.89      1.15 o
   6  -3   3      454.85      445.64      6.55 o
   7  -3   3      372.82      366.72      7.47 o
   8  -3   3       25.85       23.12      2.81 o
  -9  -2   3      140.46      162.60      6.22 o
  -8  -2   3       82.12       85.96      3.40 o
  -7  -2   3      186.24      184.71      4.01 o
  -6  -2   3      221.77      207.40      3.67 o
  -5  -2   3      196.63      192.64      3.34 o
  -4  -2   3      397.61      405.54      6.23 o
  -3  -2   3     2770.08     2978.94     38.17 o
  -2  -2   3     2740.01     2865.75     37.93 o
  -1  -2   3      228.74      224.79      3.37 o
   0  -2   3       98.17       90.24      1.72 o
   1  -2   3     1084.83     1095.57     12.80 o
   2  -2   3     3410.60     3326.83     39.73 o
   3  -2   3      670.36      646.33      8.67 o
   4  -2   3      438.98      455.71      6.20 o
   5  -2   3       70.11       72.35      1.80 o
   6  -2   3     1287.73     1231.02     16.02 o
   7  -2   3       93.67       89.63      2.82 o
   8  -2   3      222.71      222.65      6.16 o
   9  -2   3       14.06        9.33      4.96 o
  -9  -1   3       60.98       74.70      5.12 o
  -8  -1   3       45.05       41.51      2.28 o
  -7  -1   3      434.17      441.00      6.61 o
  -6  -1   3      764.81      756.72     10.17 o
  -5  -1   3      531.38      523.58      7.39 o
  -4  -1   3     1454.14     1479.45     20.04 o
  -3  -1   3      875.49      879.61     12.05 o
  -2  -1   3     3054.85     3192.52     39.36 o
  -1  -1   3     5187.32     5867.79     88.01 o
   0  -1   3     4525.65     4291.90     94.12 o
   1  -1   3     4087.24     4163.50     54.82 o
   2  -1   3     7659.58     7327.99     93.08 o
   3  -1   3      285.10      249.75      3.52 o
   4  -1   3      332.90      334.31      4.69 o
   5  -1   3      719.21      711.55      9.42 o
   6  -1   3      534.65      521.98      7.81 o
   7  -1   3      195.29      186.17      3.57 o
   8  -1   3      125.14      122.94      3.72 o
   9  -1   3      148.62      167.84      6.67 o
  -8   0   3       24.09       23.81      2.30 o
  -7   0   3       92.85       92.05      2.85 o
  -6   0   3      157.27      157.93      3.08 o
  -5   0   3      241.90      232.50      3.78 o
  -4   0   3      203.76      201.54      3.10 o
  -3   0   3     3197.07     3348.91     42.85 o
  -2   0   3     2404.14     2427.66     31.08 o
  -1   0   3      598.81      602.50      8.17 o
   0   0   3     1091.78      958.52     12.29 o
   1   0   3      681.62      665.71      8.60 o
   2   0   3      300.76      258.66      3.74 o
   3   0   3      583.05      513.56      6.93 o
   4   0   3     1495.17     1491.29     20.18 o
   5   0   3      808.13      798.27     11.22 o
   6   0   3     2007.58     1975.08     27.99 o
   7   0   3      145.47      135.82      3.34 o
   8   0   3      135.55      125.86      3.72 o
   9   0   3       91.74       83.54      4.20 o
  -8   1   3        2.95        0.40      2.17 o
  -7   1   3      126.93      123.91      3.80 o
  -6   1   3      161.90      168.00      3.26 o
  -5   1   3      134.62      129.11      2.52 o
  -4   1   3      658.11      631.64      9.30 o
  -3   1   3      115.54       77.78      1.52 o
  -2   1   3     4948.93     5034.19     69.23 o
  -1   1   3      953.57      927.22     11.18 o
   0   1   3        1.95        0.16      0.20 o
   1   1   3      234.18      269.59      3.52 o
   2   1   3     1110.07     1026.21     12.84 o
   3   1   3      452.14      407.32      5.58 o
   4   1   3     2345.32     2439.30     31.39 o
   5   1   3     1295.60     1268.55     18.96 o
   6   1   3      177.99      175.82      3.22 o
   7   1   3       20.15        8.77      1.48 o
   8   1   3       29.49       26.49      1.88 o
   9   1   3      102.29      111.98      5.02 o
  -8   2   3       33.36       30.62      3.08 o
  -7   2   3      205.73      218.71      5.36 o
  -6   2   3      328.21      302.86      5.11 o
  -5   2   3      391.18      387.63      5.88 o
  -4   2   3      223.62      218.21      3.64 o
  -3   2   3      126.36       98.79      1.98 o
  -2   2   3     1509.24     1499.25     19.31 o
  -1   2   3     1462.75     1365.58     20.49 o
   0   2   3      933.47      936.83     15.58 o
   1   2   3        2.96        2.35      0.20 o
   2   2   3      166.83      166.87      2.41 o
   3   2   3      269.85      324.02      4.68 o
   4   2   3      737.32      667.45      9.33 o
   5   2   3     1365.08     1288.16     17.64 o
   6   2   3      552.10      549.54      7.83 o
   7   2   3       16.41       15.37      1.29 o
   8   2   3       33.57       29.58      2.23 o
   9   2   3      116.07      110.44      5.53 o
  -8   3   3       11.27       -2.77      5.36 o
  -7   3   3      230.77      237.32      6.39 o
  -6   3   3      288.44      284.38      5.87 o
  -5   3   3      712.71      639.19      9.40 o
  -4   3   3      576.38      560.47      7.81 o
  -3   3   3     1015.27     1041.66     13.69 o
  -2   3   3     1464.41     1444.24     17.98 o
  -1   3   3      619.82      614.67      7.73 o
   0   3   3     2153.57     2081.18     56.78 o
   1   3   3     6805.76     6320.39    115.50 o
   2   3   3     1084.08     1070.47     12.50 o
   3   3   3     1387.19     1403.09     18.80 o
   4   3   3      818.55      804.02     10.68 o
   5   3   3      880.63      845.98     11.40 o
   6   3   3      669.16      669.39      9.38 o
   7   3   3      100.53       97.96      2.68 o
   8   3   3       81.95       81.06      2.89 o
   9   3   3       81.57       84.98      4.04 o
  -7   4   3       73.61       95.33      4.96 o
  -6   4   3      192.12      199.54      4.88 o
  -5   4   3      288.71      290.45      4.73 o
  -4   4   3      538.65      543.27      7.99 o
  -3   4   3      658.90      641.32      8.37 o
  -2   4   3     2509.25     2566.79     32.86 o
  -1   4   3        1.75        0.91      0.27 o
   0   4   3     1086.78     1011.66     20.19 o
   1   4   3      655.15      649.60     10.07 o
   2   4   3     3340.58     3288.12     41.16 o
   3   4   3      552.56      522.47      7.00 o
   4   4   3      775.35      747.42     10.88 o
   5   4   3      792.78      790.08     10.99 o
   6   4   3      295.03      275.37      4.41 o
   7   4   3      283.23      274.00      4.96 o
   8   4   3      162.98      154.63      3.66 o
   9   4   3      173.45      165.86      6.27 o
  -7   5   3       83.66       79.73     13.02 o
  -6   5   3       78.85       79.87      4.03 o
  -5   5   3      400.16      404.40      6.80 o
  -4   5   3      353.92      346.92      5.06 o
  -3   5   3      491.03      491.64      6.59 o
  -2   5   3      277.43      282.04      3.72 o
  -1   5   3      122.91      124.17      2.36 o
   0   5   3       35.27       39.30      1.69 o
   1   5   3     2057.12     1934.98     29.14 o
   2   5   3     1290.34     1317.24     16.97 o
   3   5   3      987.32      959.61     12.02 o
   4   5   3      548.25      502.54      7.46 o
   5   5   3      501.90      472.81      7.14 o
   6   5   3      218.97      217.27      3.91 o
   7   5   3       48.62       57.94      2.20 o
   8   5   3       39.56       47.43      2.18 o
   9   5   3       76.25       83.88      4.10 o
  -6   6   3      102.53      105.53      5.25 o
  -5   6   3       99.52      100.29      3.21 o
  -4   6   3       82.90       85.57      2.24 o
  -3   6   3      620.17      604.03      8.21 o
  -2   6   3      323.40      328.67      5.73 o
  -1   6   3       27.75       21.38      2.02 o
   0   6   3      570.36      573.82     12.04 o
   1   6   3      482.79      470.29      7.08 o
   2   6   3      857.79      895.37     13.14 o
   3   6   3      404.61      393.34      4.96 o
   4   6   3       33.81       26.91      1.08 o
   5   6   3      125.20      119.86      2.63 o
   6   6   3      105.59      104.47      2.48 o
   7   6   3      182.25      174.23      3.84 o
   8   6   3       59.64       64.57      3.11 o
   9   6   3       80.66       81.55      6.54 o
  -5   7   3       30.60       25.71      2.33 o
  -4   7   3       83.62       76.06      2.49 o
  -3   7   3      217.60      204.53      3.94 o
  -2   7   3      685.45      681.03     12.21 o
  -1   7   3      351.65      363.12      9.22 o
   0   7   3      259.85      264.51      6.33 o
   1   7   3      274.52      286.34      5.49 o
   2   7   3      477.46      467.27      6.52 o
   3   7   3      169.38      181.79      3.09 o
   4   7   3      670.38      647.80      9.15 o
   5   7   3      449.41      444.10      7.00 o
   6   7   3      135.24      127.28      2.93 o
   7   7   3       61.22       69.57      3.01 o
   8   7   3       22.04       19.38      2.58 o
   9   7   3       52.31       48.16      5.10 o
  -4   8   3       52.02       45.50      2.97 o
  -3   8   3      229.28      226.92      5.77 o
  -2   8   3       76.91       78.43      4.39 o
  -1   8   3      116.92      119.09      5.54 o
   0   8   3      298.94      291.40      7.82 o
   1   8   3      421.28      392.78      9.97 o
   2   8   3      215.94      220.19      3.66 o
   3   8   3      213.86      204.21      4.27 o
   4   8   3       20.56       22.27      1.44 o
   5   8   3      375.31      367.96      7.70 o
   6   8   3       60.02       68.10      3.15 o
   7   8   3       32.79       34.89      2.52 o
   8   8   3       20.72       23.99      4.20 o
  -3   9   3       51.44       43.33      5.03 o
  -2   9   3       75.05       77.08      4.71 o
  -1   9   3       98.47       93.84      5.18 o
   0   9   3      213.64      212.27      6.56 o
   1   9   3       97.85      100.10      4.17 o
   2   9   3      285.08      274.42      5.86 o
   3   9   3       46.50       46.58      1.63 o
   4   9   3      138.46      135.00      3.02 o
   5   9   3      161.51      163.21      4.83 o
   6   9   3       59.29       65.92      3.71 o
   7   9   3       71.63       83.06      5.27 o
   8   9   3       26.31       33.98      4.44 o
  -2  10   3      108.57      115.17      8.94 o
  -1  10   3       63.94       59.19      6.84 o
   0  10   3       64.75       65.58      4.62 o
   1  10   3      140.37      146.43      5.27 o
   2  10   3       48.98       40.59      2.62 o
   3  10   3       37.41       42.40      1.51 o
   4  10   3       37.13       40.20      2.45 o
   5  10   3       82.64       88.95      5.05 o
   6  10   3       10.28        8.73      2.98 o
   7  10   3        5.17        7.50      5.10 o
   0  11   3       67.09       78.23      9.42 o
   1  11   3       54.49       54.59      6.22 o
   2  11   3       83.12       69.96      5.61 o
   3  11   3       37.83       37.96      3.12 o
   4  11   3       84.12       98.07      3.97 o
   5  11   3      134.26      142.89      8.56 o
  -3 -11   4       51.77       56.03      7.87 o
  -2 -11   4        5.07        5.90      2.60 o
  -1 -11   4       67.36       72.97      5.22 o
  -5 -10   4       86.17       86.36      6.06 o
  -4 -10   4       21.63       22.98      2.87 o
  -3 -10   4       19.45       16.47      2.57 o
  -2 -10   4       70.92       76.95      4.78 o
  -1 -10   4      150.96      147.46      4.70 o
   0 -10   4      154.97      162.57      5.32 o
   1 -10   4       55.64       66.01      4.33 o
   2 -10   4       44.33       38.59      2.88 o
  -6  -9   4       36.69       26.70      3.57 o
  -5  -9   4       95.91       86.69      4.12 o
  -4  -9   4      147.58      146.83      4.28 o
  -3  -9   4      324.44      322.38      6.71 o
  -2  -9   4       92.56       96.86      2.88 o
  -1  -9   4      171.41      166.04      3.48 o
   0  -9   4       66.67       67.58      2.20 o
   1  -9   4       39.93       36.80      1.83 o
   2  -9   4      229.66      225.76      5.77 o
   3  -9   4       86.19       75.80      5.01 o
  -7  -8   4       62.74       54.70      4.77 o
  -6  -8   4       66.60       61.17      3.97 o
  -5  -8   4       98.69       99.33      3.67 o
  -4  -8   4        1.10       -1.13      1.13 o
  -3  -8   4       15.82       14.54      1.32 o
  -2  -8   4      108.77      108.35      2.52 o
  -1  -8   4      186.59      186.65      3.38 o
   0  -8   4       78.62       78.34      1.94 o
   1  -8   4      101.39       94.34      2.73 o
   2  -8   4       60.56       53.19      2.36 o
   3  -8   4      390.50      369.24      6.43 o
   4  -8   4      149.93      155.26      5.70 o
   5  -8   4       27.88       25.26      3.62 o
  -8  -7   4       32.64       31.50      3.94 o
  -7  -7   4       16.59       18.48      2.24 o
  -6  -7   4       54.41       50.18      2.68 o
  -5  -7   4       77.12       75.99      2.52 o
  -4  -7   4      108.12      115.23      2.73 o
  -3  -7   4      191.79      199.61      3.96 o
  -2  -7   4      272.12      279.09      4.46 o
  -1  -7   4      172.66      177.31      2.96 o
   0  -7   4      198.63      194.92      3.19 o
   1  -7   4        3.40        1.29      0.70 o
   2  -7   4      340.07      322.86      4.83 o
   3  -7   4        0.56        0.45      0.89 o
   4  -7   4      242.56      246.35      4.83 o
   5  -7   4        4.17        4.83      1.79 o
   6  -7   4       85.28       82.42      8.05 o
  -8  -6   4       18.14       22.09      3.82 o
  -7  -6   4      103.26       95.97      4.00 o
  -6  -6   4      124.43      120.87      3.21 o
  -5  -6   4      187.18      182.74      3.51 o
  -4  -6   4      252.70      268.50      4.81 o
  -3  -6   4      254.97      256.18      5.00 o
  -2  -6   4      287.23      280.50      4.31 o
  -1  -6   4      303.43      301.26      4.21 o
   0  -6   4       56.51       49.61      1.49 o
   1  -6   4      131.98      127.16      2.16 o
   2  -6   4      333.84      333.50      4.62 o
   3  -6   4      778.82      801.50     10.15 o
   4  -6   4      228.33      233.57      4.77 o
   5  -6   4       41.15       46.02      2.01 o
   6  -6   4       97.40       92.33      5.39 o
  -8  -5   4       79.30       86.03      4.54 o
  -7  -5   4      127.10      126.37      3.86 o
  -6  -5   4      306.56      307.88      5.77 o
  -5  -5   4      303.90      307.40      5.00 o
  -4  -5   4      462.72      467.58      6.88 o
  -3  -5   4      532.49      564.07      8.55 o
  -2  -5   4      674.37      707.07     10.69 o
  -1  -5   4      973.37      990.92     13.41 o
   0  -5   4     1795.05     1882.13     24.20 o
   1  -5   4      691.03      680.93      9.50 o
   2  -5   4     1096.38     1159.99     15.29 o
   3  -5   4      249.02      260.79      4.26 o
   4  -5   4      259.79      262.21      4.28 o
   5  -5   4      237.35      234.62      4.02 o
   6  -5   4      188.29      181.68      4.23 o
   7  -5   4      148.71      154.84      5.10 o
  -9  -4   4       58.69       59.06      4.72 o
  -8  -4   4       15.03       15.67      2.16 o
  -7  -4   4      158.47      154.13      5.04 o
  -6  -4   4      362.57      374.57      6.02 o
  -5  -4   4      543.78      556.47      9.03 o
  -4  -4   4      439.62      444.24      6.57 o
  -3  -4   4       77.16       85.77      1.85 o
  -2  -4   4      390.22      406.69      6.10 o
  -1  -4   4      556.09      570.72      8.19 o
   0  -4   4     1655.72     1635.24     21.82 o
   1  -4   4     1750.81     1799.47     22.37 o
   2  -4   4     1391.44     1458.13     18.88 o
   3  -4   4       77.61       76.71      1.61 o
   4  -4   4      532.38      513.66      7.18 o
   5  -4   4       43.86       44.08      1.69 o
   6  -4   4      801.05      811.76     12.60 o
   7  -4   4      140.59      137.84      4.45 o
   8  -4   4      108.84      114.63      6.49 o
  -9  -3   4      122.30      126.82      5.97 o
  -8  -3   4       63.71       63.53      3.36 o
  -7  -3   4      103.35      100.93      3.20 o
  -6  -3   4       48.06       48.32      2.09 o
  -5  -3   4      160.19      163.33      3.12 o
  -4  -3   4     1031.47     1070.02     14.15 o
  -3  -3   4      505.73      534.19      7.57 o
  -2  -3   4       98.69       97.34      1.83 o
  -1  -3   4      790.54      851.19     12.59 o
   0  -3   4     1412.12     1425.83     19.88 o
   1  -3   4     1954.02     2022.82     24.28 o
   2  -3   4     2343.80     2318.24     27.86 o
   3  -3   4      435.46      401.01      5.47 o
   4  -3   4      158.67      142.60      2.54 o
   5  -3   4      556.95      521.00      7.89 o
   6  -3   4      159.12      160.84      3.26 o
   7  -3   4      255.39      262.47      5.56 o
   8  -3   4       21.05       20.92      2.48 o
  -9  -2   4       62.96       61.85      5.72 o
  -8  -2   4       53.96       54.28      2.86 o
  -7  -2   4      212.18      203.31      3.95 o
  -6  -2   4      329.91      345.54      5.66 o
  -5  -2   4      460.80      467.43      6.94 o
  -4  -2   4      384.39      419.48      5.92 o
  -3  -2   4       95.77       77.54      1.49 o
  -2  -2   4     2899.74     3241.17     44.70 o
  -1  -2   4      214.17      208.94      3.23 o
   0  -2   4       14.62       15.99      0.72 o
   1  -2   4      601.15      549.10      6.59 o
   2  -2   4     1415.62     1419.44     16.64 o
   3  -2   4      862.85      840.52     10.77 o
   4  -2   4     1318.07     1311.64     16.65 o
   5  -2   4        1.37       -0.74      0.74 o
   6  -2   4      227.46      217.75      3.75 o
   7  -2   4       86.14       79.93      2.61 o
   8  -2   4       56.99       66.75      3.23 o
   9  -2   4      111.35      125.32      8.49 o
  -8  -1   4      143.51      154.81      4.34 o
  -7  -1   4      197.53      197.62      4.10 o
  -6  -1   4      118.14      127.55      2.87 o
  -5  -1   4      327.92      328.94      5.24 o
  -4  -1   4      369.58      367.19      5.73 o
  -3  -1   4      125.09      121.14      2.12 o
  -2  -1   4     3025.88     3318.05     42.39 o
  -1  -1   4     1826.34     1976.05     26.13 o
   0  -1   4     6203.02     6363.77    194.60 o
   1  -1   4     5314.19     5469.64     74.99 o
   2  -1   4     2266.97     2200.87     26.38 o
   3  -1   4      885.29      854.30     11.31 o
   4  -1   4       55.03       55.80      1.37 o
   5  -1   4      596.41      588.04      7.94 o
   6  -1   4      261.96      257.10      4.15 o
   7  -1   4      282.90      258.28      4.46 o
   8  -1   4      150.55      144.61      4.01 o
   9  -1   4       85.65       84.26      4.70 o
  -8   0   4      155.28      172.28      5.34 o
  -7   0   4      283.83      292.43      6.19 o
  -6   0   4       65.95       65.79      1.91 o
  -5   0   4       57.59       52.34      1.60 o
  -4   0   4       33.75       40.06      1.22 o
  -3   0   4      497.00      504.39      6.66 o
  -2   0   4     6851.64     7694.77     94.29 o
  -1   0   4     6064.74     6911.37    137.42 o
   0   0   4      375.87      380.83      5.07 o
   1   0   4       92.98       86.22      1.29 o
   2   0   4      426.61      416.20      5.40 o
   3   0   4     1576.67     1629.06     21.08 o
   4   0   4      432.04      427.54      6.00 o
   5   0   4      515.36      506.42      7.43 o
   6   0   4      203.83      205.03      3.60 o
   7   0   4      601.87      575.40      9.31 o
   8   0   4      156.97      147.61      3.98 o
   9   0   4      192.51      174.87      5.44 o
  -8   1   4       41.69       46.81      4.22 o
  -7   1   4      100.72       97.10      3.62 o
  -6   1   4      300.41      321.79      5.41 o
  -5   1   4      501.92      456.34      6.69 o
  -4   1   4       12.00        8.80      0.73 o
  -3   1   4      314.11      296.29      4.56 o
  -2   1   4     2504.97     2526.51     32.32 o
  -1   1   4     1026.59     1056.65     13.67 o
   0   1   4     4981.64     5134.59    100.41 o
   1   1   4     1789.93     1857.16     23.73 o
   2   1   4      206.14      209.72      2.97 o
   3   1   4     2113.78     2151.80     26.72 o
   4   1   4      689.54      662.99      8.96 o
   5   1   4      388.59      380.85      6.02 o
   6   1   4      388.39      388.56      6.07 o
   7   1   4       75.51       73.12      2.75 o
   8   1   4      111.87      108.50      3.64 o
   9   1   4      129.56      130.06      4.69 o
  -8   2   4      122.30      141.36      6.44 o
  -7   2   4      129.17      134.22      4.52 o
  -6   2   4      443.19      431.23      7.25 o
  -5   2   4      730.63      691.71     10.04 o
  -4   2   4      345.95      335.71      5.40 o
  -3   2   4      678.36      629.74      8.88 o
  -2   2   4     3440.30     3571.26     47.25 o
  -1   2   4     1341.08     1284.82     17.86 o
   0   2   4     1385.47     1357.65     23.43 o
   1   2   4      750.04      685.46      8.61 o
   2   2   4      876.53      888.87     11.55 o
   3   2   4     1288.55     1287.19     17.33 o
   4   2   4        7.91        0.15      0.48 o
   5   2   4      582.94      533.10      7.76 o
   6   2   4      275.41      274.21      4.57 o
   7   2   4      706.05      723.85     12.31 o
   8   2   4       70.73       61.87      2.68 o
   9   2   4      100.56      101.22      4.43 o
  -7   3   4       66.66       67.94      4.49 o
  -6   3   4      181.89      183.47      4.53 o
  -5   3   4      513.41      505.37      7.98 o
  -4   3   4      429.15      411.06      6.17 o
  -3   3   4     1286.62     1296.93     18.33 o
  -2   3   4      763.80      783.16     10.26 o
  -1   3   4     2187.00     2106.41     26.88 o
   0   3   4     1669.71     1646.95     39.85 o
   1   3   4     2214.28     2228.23     26.53 o
   2   3   4     2132.84     2034.48     25.13 o
   3   3   4     1019.02      974.18     13.20 o
   4   3   4      440.92      402.79      5.62 o
   5   3   4     1656.66     1638.41     23.05 o
   6   3   4      798.81      763.75     10.57 o
   7   3   4      244.82      238.08      4.20 o
   8   3   4      128.71      137.74      3.55 o
   9   3   4       65.43       72.08      3.54 o
  10   3   4       50.35       52.74      4.57 o
  -7   4   4       33.63       34.49      3.08 o
  -6   4   4      149.82      158.72      4.42 o
  -5   4   4      117.44      112.80      2.67 o
  -4   4   4      141.84      155.16      3.04 o
  -3   4   4     1035.58     1055.34     13.90 o
  -2   4   4     1685.05     1630.14     21.03 o
  -1   4   4      310.27      312.38      4.56 o
   0   4   4      803.89      762.59     15.82 o
   1   4   4       72.35       58.83      1.07 o
   2   4   4      296.26      275.85      3.81 o
   3   4   4      906.87      887.73     11.22 o
   4   4   4       70.10       45.28      1.42 o
   5   4   4      809.22      782.46     10.54 o
   6   4   4      617.38      597.59      9.58 o
   7   4   4      366.93      354.19      5.66 o
   8   4   4       20.26       19.52      1.46 o
   9   4   4       44.06       46.02      3.39 o
  -6   5   4      184.04      187.84      6.30 o
  -5   5   4      169.65      174.55      3.80 o
  -4   5   4      222.50      213.36      3.56 o
  -3   5   4      134.64      135.43      2.48 o
  -2   5   4       11.45       12.78      0.56 o
  -1   5   4      303.37      299.58      6.78 o
   0   5   4      330.82      335.14      8.47 o
   1   5   4      371.44      352.66      7.63 o
   2   5   4     1129.46     1089.44     14.08 o
   3   5   4       97.23      100.98      1.66 o
   4   5   4      191.07      175.28      2.92 o
   5   5   4      884.22      866.68     12.60 o
   6   5   4      258.68      261.95      4.44 o
   7   5   4       80.03       85.73      2.36 o
   8   5   4        6.34        5.47      1.49 o
   9   5   4       35.24       35.73      2.42 o
  -6   6   4       50.58       52.21      8.30 o
  -5   6   4      100.58      103.12      3.93 o
  -4   6   4      200.34      201.86      3.87 o
  -3   6   4      459.36      449.93      6.10 o
  -2   6   4      415.66      388.98      5.84 o
  -1   6   4      379.98      370.44      8.35 o
   0   6   4       96.63       94.73      2.96 o
   1   6   4      765.45      717.07     13.71 o
   2   6   4      815.58      804.36     10.14 o
   3   6   4      186.76      181.21      2.55 o
   4   6   4        8.77        4.77      0.58 o
   5   6   4      140.54      140.04      2.66 o
   6   6   4      182.04      198.35      3.62 o
   7   6   4      206.16      197.49      4.21 o
   8   6   4       56.51       52.57      2.63 o
   9   6   4       14.60        8.27      2.72 o
  -5   7   4       39.77       48.57      4.00 o
  -4   7   4      216.57      214.50      3.89 o
  -3   7   4      346.37      338.28      5.44 o
  -2   7   4      398.97      385.21      9.19 o
  -1   7   4      401.90      391.83      9.00 o
   0   7   4      339.08      323.97      7.57 o
   1   7   4       72.64       80.25      2.71 o
   2   7   4      724.60      715.39      9.84 o
   3   7   4      521.51      535.13      9.00 o
   4   7   4      725.93      699.19      9.06 o
   5   7   4      658.85      642.01      8.88 o
   6   7   4      165.80      161.08      3.13 o
   7   7   4       66.43       70.77      2.98 o
   8   7   4       15.35       13.92      2.45 o
   9   7   4       84.64       71.60      6.29 o
  -4   8   4      196.40      196.96      8.99 o
  -3   8   4      140.85      138.01      6.17 o
  -2   8   4      284.18      268.52      9.60 o
  -1   8   4      232.89      231.67      7.63 o
   0   8   4       50.65       41.16      2.58 o
   1   8   4      675.42      668.46     13.21 o
   2   8   4      456.37      451.80      7.44 o
   3   8   4      195.22      193.07      3.52 o
   4   8   4      151.50      155.51      2.92 o
   5   8   4      111.00      113.92      3.85 o
   6   8   4      109.96      112.26      3.36 o
   7   8   4       64.46       71.78      3.20 o
   8   8   4       34.01       32.71      3.33 o
  -3   9   4       53.03       43.31      4.67 o
  -2   9   4       63.61       61.38      4.67 o
  -1   9   4      110.43       98.28      4.94 o
   0   9   4       45.67       47.93      3.51 o
   1   9   4       66.72       76.06      4.34 o
   2   9   4      165.17      186.27      5.14 o
   3   9   4      130.26      129.69      2.24 o
   4   9   4       94.35      100.25      2.36 o
   5   9   4      132.12      132.96      3.34 o
   6   9   4       48.37       48.55      2.75 o
   7   9   4       75.57       95.43      6.59 o
   8   9   4       33.94       39.55      4.94 o
  -1  10   4       95.28      105.51      7.09 o
   0  10   4       56.46       50.07      6.83 o
   1  10   4      142.84      155.43      5.51 o
   2  10   4       74.54       82.47      4.91 o
   3  10   4       47.91       56.30      2.00 o
   4  10   4       57.33       48.87      2.58 o
   5  10   4       17.42       24.12      2.61 o
   6  10   4       54.57       55.69      5.45 o
   7  10   4        4.80        9.41      5.32 o
   1  11   4       89.81       93.90      7.46 o
   2  11   4       26.38       25.46      3.25 o
   3  11   4       60.99       59.87      8.35 o
   4  11   4       43.07       63.27      5.13 o
   5  11   4       99.55       98.14      5.81 o
  -5 -10   5       24.98       21.67      4.12 o
  -4 -10   5       49.92       36.14      3.54 o
  -3 -10   5       42.79       40.60      2.92 o
  -2 -10   5       42.39       39.50      2.75 o
  -1 -10   5       54.81       62.94      3.63 o
   0 -10   5       78.92       84.30      4.13 o
   1 -10   5       67.99       69.62      4.76 o
   2 -10   5       21.17       21.04      3.30 o
  -6  -9   5       19.60       13.82      3.61 o
  -5  -9   5       22.92       23.76      2.49 o
  -4  -9   5      178.10      169.19      4.91 o
  -3  -9   5      188.19      189.27      4.89 o
  -2  -9   5      215.27      222.20      5.20 o
  -1  -9   5       16.23       18.18      1.41 o
   0  -9   5       51.35       55.40      2.33 o
   1  -9   5       33.71       35.41      2.15 o
   2  -9   5      337.51      324.16      8.23 o
   3  -9   5       80.94       64.82      4.85 o
  -7  -8   5       68.64       77.23      9.65 o
  -6  -8   5       71.65       81.50      4.78 o
  -5  -8   5       22.66       22.29      2.22 o
  -4  -8   5       61.58       56.25      2.67 o
  -3  -8   5       11.58        7.55      1.64 o
  -2  -8   5       30.84       34.93      1.44 o
  -1  -8   5      230.49      235.43      3.84 o
   0  -8   5      130.50      133.45      2.47 o
   1  -8   5      105.94      104.61      2.54 o
   2  -8   5       34.75       35.69      2.13 o
   3  -8   5      113.18      115.25      3.29 o
   4  -8   5       51.64       56.07      3.69 o
   5  -8   5       60.89       59.36      5.40 o
  -7  -7   5       29.44       36.54      3.32 o
  -6  -7   5       25.77       24.30      1.74 o
  -5  -7   5       73.68       75.69      2.50 o
  -4  -7   5      284.05      284.83      5.27 o
  -3  -7   5      252.63      255.95      4.56 o
  -2  -7   5      420.28      417.54      6.85 o
  -1  -7   5      112.94      117.43      2.68 o
   0  -7   5      284.15      306.94      4.90 o
   1  -7   5      164.81      155.16      2.65 o
   2  -7   5      166.56      163.90      2.89 o
   3  -7   5       99.81      104.29      2.60 o
   4  -7   5       60.22       61.13      2.35 o
   5  -7   5      112.74      108.57      4.05 o
   6  -7   5       81.56       70.42     11.48 o
  -8  -6   5       34.77       33.62      3.41 o
  -7  -6   5      145.72      144.70      5.19 o
  -6  -6   5      182.29      182.36      3.99 o
  -5  -6   5      214.21      219.63      4.21 o
  -4  -6   5      511.92      528.03      8.94 o
  -3  -6   5       47.53       53.26      1.51 o
  -2  -6   5      528.60      550.53      8.54 o
  -1  -6   5      519.39      529.99      7.27 o
   0  -6   5      163.05      161.59      2.62 o
   1  -6   5      221.05      221.07      3.28 o
   2  -6   5      345.23      323.48      4.92 o
   3  -6   5      194.97      201.53      3.64 o
   4  -6   5      619.05      603.71      8.74 o
   5  -6   5      115.72      116.76      3.32 o
   6  -6   5       50.36       44.34      3.21 o
  -8  -5   5       17.90       16.21      2.92 o
  -7  -5   5      120.81      123.06      4.42 o
  -6  -5   5       84.08       83.32      2.53 o
  -5  -5   5      426.14      431.77      6.99 o
  -4  -5   5      392.94      401.12      6.21 o
  -3  -5   5      336.58      359.39      5.42 o
  -2  -5   5      354.82      390.12      6.23 o
  -1  -5   5      703.90      736.97      9.78 o
   0  -5   5      782.89      795.79     10.53 o
   1  -5   5     1007.59     1044.04     13.66 o
   2  -5   5      114.25      109.35      1.96 o
   3  -5   5     1089.01     1089.03     14.98 o
   4  -5   5       94.50       96.58      2.54 o
   5  -5   5      728.65      723.89     10.51 o
   6  -5   5       93.59       95.07      3.33 o
   7  -5   5       90.74       86.02      5.43 o
  -8  -4   5       38.65       44.34      4.96 o
  -7  -4   5       39.81       38.35      2.65 o
  -6  -4   5      198.81      209.24      3.75 o
  -5  -4   5      296.99      313.04      5.01 o
  -4  -4   5      342.03      352.07      5.40 o
  -3  -4   5        2.82        4.69      0.58 o
  -2  -4   5      363.28      388.56      5.93 o
  -1  -4   5      164.62      153.60      2.52 o
   0  -4   5      386.42      415.01      5.55 o
   1  -4   5      119.59      101.06      1.76 o
   2  -4   5      303.92      306.03      4.39 o
   3  -4   5       93.23       95.52      1.89 o
   4  -4   5      796.08      776.91     10.66 o
   5  -4   5      120.43      112.06      2.48 o
   6  -4   5      130.28      136.96      3.45 o
   7  -4   5       67.55       69.50      3.72 o
   8  -4   5       31.12       29.83      4.26 o
  -8  -3   5       93.64       97.67      4.17 o
  -7  -3   5       50.32       51.15      2.23 o
  -6  -3   5        1.01        0.46      1.12 o
  -5  -3   5      424.95      439.41      6.44 o
  -4  -3   5      196.75      189.49      3.08 o
  -3  -3   5      340.17      361.99      5.60 o
  -2  -3   5     1188.95     1312.26     18.44 o
  -1  -3   5      160.84      155.51      2.67 o
   0  -3   5      346.45      308.79      4.32 o
   1  -3   5     1430.47     1509.57     18.84 o
   2  -3   5        5.94        2.55      0.41 o
   3  -3   5     1272.49     1326.73     15.77 o
   4  -3   5      120.56      126.37      2.23 o
   5  -3   5      402.56      386.78      5.70 o
   6  -3   5      147.90      149.04      3.34 o
   7  -3   5       83.06       84.52      3.54 o
   8  -3   5       19.45       18.44      2.89 o
  -8  -2   5       96.41      108.89      4.12 o
  -7  -2   5      217.67      217.69      4.49 o
  -6  -2   5      691.87      716.28     12.27 o
  -5  -2   5      758.03      764.64     10.45 o
  -4  -2   5      548.74      569.73      8.18 o
  -3  -2   5      787.19      809.42     10.78 o
  -2  -2   5      177.04      196.26      3.06 o
  -1  -2   5     1275.08     1334.05     18.65 o
   0  -2   5      935.16      975.38     13.74 o
   1  -2   5      435.35      442.38      5.57 o
   2  -2   5     2158.15     2225.19     25.93 o
   3  -2   5     2139.13     2250.34     26.31 o
   4  -2   5      129.15      131.58      2.32 o
   5  -2   5      371.20      353.44      5.36 o
   6  -2   5       12.99        9.38      0.99 o
   7  -2   5      164.17      161.32      3.79 o
   8  -2   5       59.66       64.86      3.18 o
   9  -2   5      104.79      107.76      9.03 o
  -8  -1   5      165.80      176.12      5.54 o
  -7  -1   5      110.37      112.10      3.17 o
  -6  -1   5      372.78      363.66      6.12 o
  -5  -1   5      787.90      792.10     12.26 o
  -4  -1   5      358.51      359.69      5.43 o
  -3  -1   5      386.82      433.19      6.00 o
  -2  -1   5     1492.96     1647.81     21.27 o
  -1  -1   5      115.38      113.84      1.78 o
   0  -1   5     9201.64    10380.66    350.15 o
   1  -1   5     9514.88    10635.40    386.92 o
   2  -1   5     3866.12     4002.83     47.67 o
   3  -1   5     2072.71     2202.09     27.38 o
   4  -1   5      348.93      322.63      4.78 o
   5  -1   5       30.67       26.05      1.19 o
   6  -1   5      963.08      941.58     12.44 o
   7  -1   5      411.53      396.69      6.37 o
   8  -1   5      392.28      392.23      7.74 o
   9  -1   5       39.60       38.24      3.52 o
  -8   0   5      142.79      154.45      5.79 o
  -7   0   5       87.79       96.24      3.73 o
  -6   0   5      258.12      248.05      4.03 o
  -5   0   5      368.59      383.84      5.69 o
  -4   0   5      233.02      235.58      3.56 o
  -3   0   5     2299.73     2473.04     30.71 o
  -2   0   5     1029.27     1131.83     14.26 o
  -1   0   5     1334.72     1440.72     17.86 o
   0   0   5        7.32       41.97      2.07 o
   1   0   5      158.39      157.93      2.20 o
   2   0   5     3909.67     3960.35     48.73 o
   3   0   5     5303.54     5630.15     69.26 o
   4   0   5       29.73       18.41      0.84 o
   5   0   5      421.39      421.05      6.08 o
   6   0   5        1.46       -0.64      0.90 o
   7   0   5      569.95      544.89      8.11 o
   8   0   5      189.16      198.24      4.41 o
   9   0   5       86.38       88.30      4.05 o
  -8   1   5       67.59       80.47      6.75 o
  -7   1   5      119.77      118.32      4.09 o
  -6   1   5      296.30      287.38      5.03 o
  -5   1   5       68.65       90.80      2.28 o
  -4   1   5      175.02      184.90      3.36 o
  -3   1   5      110.74      100.63      2.13 o
  -2   1   5      361.67      318.09      4.44 o
  -1   1   5     1639.82     1708.38     21.94 o
   0   1   5      936.59      981.89     15.07 o
   1   1   5       15.21       17.85      0.51 o
   2   1   5     2910.49     2925.28     36.09 o
   3   1   5     1621.45     1556.27     19.45 o
   4   1   5      455.57      407.37      5.54 o
   5   1   5      194.95      188.24      3.06 o
   6   1   5      233.33      238.15      4.36 o
   7   1   5       23.14       24.20      1.48 o
   8   1   5      213.16      210.32      4.62 o
   9   1   5       85.65       72.52      6.28 o
  -8   2   5      101.25      119.01     15.17 o
  -7   2   5      136.80      138.06      4.83 o
  -6   2   5      504.02      490.88      8.56 o
  -5   2   5      173.66      177.86      3.56 o
  -4   2   5       96.27       99.70      2.24 o
  -3   2   5      676.54      722.07     10.54 o
  -2   2   5     1253.08     1222.58     18.13 o
  -1   2   5     2017.13     2109.74     26.07 o
   0   2   5     2395.96     2342.55     37.13 o
   1   2   5      305.40      302.22      3.73 o
   2   2   5      883.65      829.04     10.85 o
   3   2   5      304.80      281.23      4.00 o
   4   2   5      112.70       74.55      1.52 o
   5   2   5      304.17      285.30      4.55 o
   6   2   5      199.35      202.64      3.69 o
   7   2   5      318.82      316.04      5.72 o
   8   2   5       87.71       79.61      3.80 o
   9   2   5       10.09        9.64      1.90 o
  10   2   5       78.30       73.16     10.54 o
  -7   3   5      118.14      122.67      5.78 o
  -6   3   5      230.43      227.24      5.40 o
  -5   3   5       71.50       86.75      2.30 o
  -4   3   5      133.48      128.72      2.56 o
  -3   3   5      205.69      201.44      3.25 o
  -2   3   5      641.78      637.14      8.48 o
  -1   3   5     3212.30     3191.85     46.80 o
   0   3   5     1491.98     1524.86     19.50 o
   1   3   5     1421.45     1517.25     20.60 o
   2   3   5     1157.60     1172.07     14.65 o
   3   3   5      526.11      485.01      6.84 o
   4   3   5      560.81      565.23      7.44 o
   5   3   5      870.71      871.38     12.19 o
   6   3   5      421.21      420.58      6.47 o
   7   3   5      392.89      367.74      5.93 o
   8   3   5      146.41      134.29      3.69 o
   9   3   5      119.20      120.00      4.94 o
  10   3   5       74.97       83.15      6.09 o
  -7   4   5      109.64      113.28      6.20 o
  -6   4   5      170.62      173.98      5.59 o
  -5   4   5      138.12      148.50      3.40 o
  -4   4   5      457.21      456.46      6.80 o
  -3   4   5      174.46      181.09      2.98 o
  -2   4   5      767.36      764.01      9.73 o
  -1   4   5     2287.39     2223.63     33.68 o
   0   4   5      856.55      820.02     20.49 o
   1   4   5      385.44      364.10      5.23 o
   2   4   5     1036.74      989.93     13.31 o
   3   4   5       36.03       33.47      0.96 o
   4   4   5      589.65      572.69      8.27 o
   5   4   5      659.84      632.57      9.02 o
   6   4   5      435.63      419.66      6.48 o
   7   4   5      140.48      136.18      2.96 o
   8   4   5      104.45      108.66      3.23 o
   9   4   5       16.08       15.71      2.23 o
  -6   5   5      149.68      150.25      6.36 o
  -5   5   5      232.44      246.51      5.02 o
  -4   5   5      409.70      424.24      6.27 o
  -3   5   5      218.99      219.80      3.57 o
  -2   5   5       76.52       82.58      1.41 o
  -1   5   5       74.91       79.23      2.65 o
   0   5   5      562.22      530.72     11.37 o
   1   5   5     1484.15     1526.86     30.35 o
   2   5   5      760.14      765.25      9.67 o
   3   5   5      401.49      393.54      5.84 o
   4   5   5      207.17      204.40      3.18 o
   5   5   5      121.37      121.27      2.33 o
   6   5   5      327.80      311.52      5.07 o
   7   5   5      296.22      297.75      4.91 o
   8   5   5       22.66       23.93      2.26 o
   9   5   5       93.46      113.52      4.81 o
  -5   6   5       85.66       84.05      3.96 o
  -4   6   5      328.47      321.06      5.49 o
  -3   6   5      363.25      378.07      5.17 o
  -2   6   5      838.60      832.87     14.90 o
  -1   6   5     1050.44     1041.87     21.44 o
   0   6   5      140.15      131.83      3.72 o
   1   6   5      770.46      754.19     14.40 o
   2   6   5      542.81      535.99      7.09 o
   3   6   5      208.56      211.00      3.09 o
   4   6   5      225.27      240.23      3.50 o
   5   6   5       82.03       71.40      1.86 o
   6   6   5      240.93      242.13      4.05 o
   7   6   5      187.75      183.77      3.86 o
   8   6   5      121.66      119.90      4.02 o
   9   6   5       18.22       15.50      3.13 o
  -5   7   5      154.89      172.10      7.51 o
  -4   7   5      197.47      214.72      5.25 o
  -3   7   5      195.66      189.54      6.00 o
  -2   7   5      293.05      292.64      7.47 o
  -1   7   5      253.65      239.57      6.17 o
   0   7   5      208.46      203.57      5.27 o
   1   7   5      303.01      314.55      6.76 o
   2   7   5      213.23      216.96      4.36 o
   3   7   5      402.28      414.05      5.64 o
   4   7   5      447.46      458.56      6.18 o
   5   7   5      356.96      356.64      5.32 o
   6   7   5      309.17      292.66      4.92 o
   7   7   5      102.96      107.45      3.22 o
   8   7   5       22.73       26.16      2.71 o
   9   7   5       52.09       54.75     10.59 o
  -4   8   5      101.57       97.46      4.84 o
  -3   8   5      109.48      109.42      6.85 o
  -2   8   5      143.23      135.34      6.83 o
  -1   8   5      204.77      197.75      6.30 o
   0   8   5      165.18      155.53      4.71 o
   1   8   5      356.84      352.32      9.33 o
   2   8   5      242.64      230.53      5.91 o
   3   8   5      311.56      310.34      4.17 o
   4   8   5      103.29      102.77      1.91 o
   5   8   5       14.64       15.83      1.02 o
   6   8   5      187.57      187.96      3.83 o
   7   8   5       86.60       99.79      3.59 o
   8   8   5       51.17       64.35      5.20 o
  -3   9   5       44.61       40.34      7.85 o
  -2   9   5       78.16       73.43      5.75 o
  -1   9   5       69.34       49.49      4.75 o
   0   9   5       33.26       33.70      3.25 o
   1   9   5       90.76      103.90      6.73 o
   2   9   5       23.04       34.85      2.97 o
   3   9   5      134.66      127.28      3.15 o
   4   9   5       63.77       62.67      2.12 o
   5   9   5       62.17       58.08      2.60 o
   6   9   5       86.14       96.33      4.50 o
   7   9   5       34.21       37.56      3.77 o
   8   9   5       38.02       34.56      5.57 o
  -1  10   5      226.25      231.63     11.29 o
   0  10   5       90.66       77.96      7.22 o
   1  10   5       69.33       67.52      4.83 o
   2  10   5      110.66      119.11      4.90 o
   3  10   5      128.16      140.31      5.59 o
   4  10   5       79.98       73.84      2.38 o
   5  10   5       45.14       45.49      3.49 o
   6  10   5       61.86       66.22      5.28 o
   7  10   5       15.79       23.08      5.51 o
   1  11   5       63.09       71.50      8.05 o
   2  11   5       33.81       32.89      3.95 o
   3  11   5       94.82      109.16      7.61 o
   4  11   5       48.24       57.06      4.18 o
   5  11   5       62.83       69.12      8.47 o
  -4 -10   6       90.80       78.94      7.72 o
  -3 -10   6       58.48       54.58      4.06 o
  -2 -10   6       55.45       52.20      3.55 o
  -1 -10   6       47.91       53.01      3.54 o
   0 -10   6       61.99       66.49      3.94 o
   1 -10   6      111.85      108.74      6.74 o
  -6  -9   6       38.64       31.01      5.25 o
  -5  -9   6       45.54       50.11      4.37 o
  -4  -9   6       74.00       64.66      3.46 o
  -3  -9   6       62.82       64.99      3.24 o
  -2  -9   6      171.41      174.16      4.78 o
  -1  -9   6       70.40       69.18      3.25 o
   0  -9   6       64.00       61.87      2.60 o
   1  -9   6      150.52      149.50      6.04 o
   2  -9   6      152.84      137.33      5.08 o
   3  -9   6      156.11      141.85     13.17 o
  -7  -8   6       33.67       32.99      6.34 o
  -6  -8   6       49.63       46.80      3.92 o
  -5  -8   6       47.89       41.29      2.91 o
  -4  -8   6       48.66       45.84      2.48 o
  -3  -8   6        1.89       -0.64      1.48 o
  -2  -8   6       89.10       93.59      3.29 o
  -1  -8   6      123.69      114.38      2.40 o
   0  -8   6      172.06      163.41      3.06 o
   1  -8   6      192.84      188.69      4.51 o
   2  -8   6       29.01       29.40      1.66 o
   3  -8   6        5.29        6.09      1.44 o
   4  -8   6       27.63       22.72      2.55 o
  -7  -7   6       28.09       27.54      4.27 o
  -6  -7   6        7.40        5.32      2.45 o
  -5  -7   6       70.09       68.34      2.76 o
  -4  -7   6       83.69       82.41      2.50 o
  -3  -7   6      235.88      244.82      4.29 o
  -2  -7   6      283.18      307.45      4.95 o
  -1  -7   6      135.07      136.63      3.12 o
   0  -7   6       34.69       35.65      1.49 o
   1  -7   6      169.94      176.61      2.95 o
   2  -7   6       44.58       47.24      1.72 o
   3  -7   6      379.78      373.11      6.71 o
   4  -7   6       26.49       26.30      1.66 o
   5  -7   6       97.29       88.68      3.76 o
  -8  -6   6      109.28      115.32      6.45 o
  -7  -6   6       25.12       22.07      2.38 o
  -6  -6   6      128.62      123.33      3.49 o
  -5  -6   6      112.83      115.90      3.23 o
  -4  -6   6      152.10      155.76      3.14 o
  -3  -6   6      317.15      316.90      5.55 o
  -2  -6   6      592.97      613.40      9.63 o
  -1  -6   6      128.55      141.34      2.44 o
   0  -6   6      396.56      403.02      5.72 o
   1  -6   6       32.13       31.36      1.29 o
   2  -6   6      142.78      141.88      3.01 o
   3  -6   6      236.74      238.02      3.97 o
   4  -6   6      348.47      347.51      5.51 o
   5  -6   6       61.79       57.09      2.82 o
   6  -6   6       38.37       36.80      2.97 o
  -8  -5   6       21.48       18.83      3.19 o
  -7  -5   6       62.33       64.51      6.07 o
  -6  -5   6       76.33       81.67      2.80 o
  -5  -5   6      241.35      243.82      4.31 o
  -4  -5   6       64.59       61.67      1.87 o
  -3  -5   6      185.84      201.24      3.41 o
  -2  -5   6      776.71      820.10     12.42 o
  -1  -5   6      952.37      943.46     12.53 o
   0  -5   6      331.07      320.98      4.53 o
   1  -5   6      522.62      559.95      7.67 o
   2  -5   6       50.26       47.15      1.44 o
   3  -5   6      614.54      636.33      8.94 o
   4  -5   6      341.76      346.02      5.48 o
   5  -5   6      419.55      429.51      6.87 o
   6  -5   6      116.20      120.12      3.67 o
   7  -5   6       91.98       87.11      5.46 o
  -8  -4   6       79.72       81.60      4.76 o
  -7  -4   6        7.06        9.99      1.83 o
  -6  -4   6      260.28      268.96      4.82 o
  -5  -4   6      287.13      296.14      5.20 o
  -4  -4   6      183.24      188.90      3.41 o
  -3  -4   6      521.66      561.61      7.80 o
  -2  -4   6       68.72       67.54      1.73 o
  -1  -4   6      556.17      584.25      8.63 o
   0  -4   6     1881.61     1957.61     26.31 o
   1  -4   6       84.40       78.36      1.71 o
   2  -4   6      199.25      198.94      3.05 o
   3  -4   6      275.55      280.15      3.98 o
   4  -4   6       31.18       37.26      1.55 o
   5  -4   6      419.18      414.36      6.29 o
   6  -4   6      205.66      202.64      5.02 o
   7  -4   6       60.44       58.36      3.62 o
   8  -4   6       62.16       49.79      5.86 o
  -8  -3   6       43.50       43.33      3.43 o
  -7  -3   6       30.34       32.10      2.76 o
  -6  -3   6      250.22      241.30      5.25 o
  -5  -3   6      168.29      179.32      3.23 o
  -4  -3   6      563.07      588.23      8.51 o
  -3  -3   6      476.34      524.79      7.57 o
  -2  -3   6     1293.14     1449.08     20.39 o
  -1  -3   6      585.94      552.21      8.40 o
   0  -3   6      557.18      557.42      7.52 o
   1  -3   6       93.07       93.57      1.65 o
   2  -3   6      977.78     1046.21     13.30 o
   3  -3   6      428.27      429.77      5.50 o
   4  -3   6      906.28      915.90     11.90 o
   5  -3   6      220.80      211.00      3.59 o
   6  -3   6      431.74      421.06      6.01 o
   7  -3   6       86.28       85.52      3.14 o
   8  -3   6       97.96       96.79      4.66 o
  -8  -2   6       41.84       42.07      3.28 o
  -7  -2   6       50.13       48.39      2.74 o
  -6  -2   6      514.77      499.31      8.12 o
  -5  -2   6     1519.66     1626.60     21.83 o
  -4  -2   6      787.21      800.95     10.85 o
  -3  -2   6     1324.18     1402.51     18.35 o
  -2  -2   6       15.12        9.43      0.56 o
  -1  -2   6     1014.77     1089.31     15.37 o
   0  -2   6     1350.32     1400.99     18.84 o
   1  -2   6     2169.04     2254.35     27.97 o
   2  -2   6      867.39      865.51     10.69 o
   3  -2   6     1563.21     1625.61     19.15 o
   4  -2   6      126.78      123.22      2.12 o
   5  -2   6      974.22      920.85     12.51 o
   6  -2   6       45.93       41.75      1.74 o
   7  -2   6      139.79      146.79      3.51 o
   8  -2   6       36.13       39.15      2.23 o
   9  -2   6       33.08       36.27      4.78 o
  -8  -1   6      100.99      115.01      5.16 o
  -7  -1   6       68.92       72.43      2.75 o
  -6  -1   6      229.48      223.52      3.87 o
  -5  -1   6        5.30        1.39      0.82 o
  -4  -1   6     1127.95     1209.77     15.53 o
  -3  -1   6      717.38      747.04      9.70 o
  -2  -1   6      722.99      776.98     10.30 o
  -1  -1   6      636.86      670.77      8.92 o
   0  -1   6      307.88      307.99      4.45 o
   1  -1   6      200.09      197.77      2.80 o
   2  -1   6     5741.01     6079.17     74.56 o
   3  -1   6      219.25      177.36      2.69 o
   4  -1   6      761.70      770.54     10.05 o
   5  -1   6      242.86      227.41      3.60 o
   6  -1   6      900.62      865.16     11.55 o
   7  -1   6      386.33      363.73      5.98 o
   8  -1   6      235.62      228.92      5.06 o
   9  -1   6       11.31        7.29      2.47 o
  -8   0   6       67.25       73.07      5.50 o
  -7   0   6       67.45       71.97      3.35 o
  -6   0   6      132.27      125.08      2.78 o
  -5   0   6      259.31      299.56      4.96 o
  -4   0   6      150.31      159.89      2.81 o
  -3   0   6      733.36      796.85     10.33 o
  -2   0   6     1198.76     1242.34     16.84 o
  -1   0   6      660.19      721.98      9.20 o
   0   0   6        3.02        2.55      0.54 o
   1   0   6       85.56       80.37      1.35 o
   2   0   6      467.39      436.43      5.71 o
   3   0   6     1647.73     1721.41     20.81 o
   4   0   6     1038.20     1108.11     14.65 o
   5   0   6      405.85      383.48      5.64 o
   6   0   6       35.65       32.93      1.40 o
   7   0   6       71.93       75.45      2.30 o
   8   0   6       47.33       51.02      2.61 o
   9   0   6       17.21       12.86      2.31 o
  -8   1   6      142.74      156.98      6.45 o
  -7   1   6      171.22      169.83      5.30 o
  -6   1   6      271.50      281.20      6.30 o
  -5   1   6      115.40      135.46      3.44 o
  -4   1   6      310.06      313.15      5.40 o
  -3   1   6      235.57      214.39      3.63 o
  -2   1   6       94.34       95.51      1.68 o
  -1   1   6     1004.83     1049.70     13.69 o
   0   1   6      172.54      225.18      3.18 o
   1   1   6     2393.83     2547.94     33.21 o
   2   1   6     2182.72     2214.21     27.39 o
   3   1   6      760.22      724.75      9.30 o
   4   1   6      530.45      560.63      7.42 o
   5   1   6       85.91       87.71      1.91 o
   6   1   6       89.16       86.79      2.18 o
   7   1   6      372.84      359.03      6.33 o
   8   1   6       35.62       33.95      2.24 o
   9   1   6       99.64       90.67      4.21 o
  -7   2   6      222.75      237.17      7.30 o
  -6   2   6      406.59      413.93      7.95 o
  -5   2   6      484.43      483.47      7.40 o
  -4   2   6      945.69      957.83     15.58 o
  -3   2   6      247.19      254.33      3.97 o
  -2   2   6     1331.33     1402.49     23.30 o
  -1   2   6     1322.01     1386.27     17.31 o
   0   2   6     2123.84     2052.57     27.07 o
   1   2   6     1157.40     1211.24     14.63 o
   2   2   6     4042.43     4040.97     51.41 o
   3   2   6     1766.54     1742.91     21.73 o
   4   2   6     1419.62     1467.69     18.48 o
   5   2   6      111.24      101.35      1.99 o
   6   2   6      256.45      259.47      4.12 o
   7   2   6       41.93       41.45      1.79 o
   8   2   6      239.78      227.04      4.27 o
   9   2   6       62.82       66.68      3.34 o
  -7   3   6      123.20      135.26      6.25 o
  -6   3   6      159.32      172.59      4.63 o
  -5   3   6      292.37      303.19      5.45 o
  -4   3   6      187.29      202.82      3.84 o
  -3   3   6      938.35      954.69     13.83 o
  -2   3   6      579.29      612.45      8.16 o
  -1   3   6     1286.26     1276.77     17.85 o
   0   3   6      268.49      263.41      3.40 o
   1   3   6     4592.90     4660.81     61.91 o
   2   3   6      756.55      752.85      9.26 o
   3   3   6     1826.49     1833.77     23.67 o
   4   3   6     1265.43     1281.21     18.18 o
   5   3   6      327.73      317.85      4.65 o
   6   3   6      249.50      226.69      3.82 o
   7   3   6      560.82      539.10      8.63 o
   8   3   6       71.43       73.54      2.63 o
   9   3   6      260.93      271.14      9.35 o
  10   3   6       92.82      117.42      7.17 o
  -6   4   6      137.73      141.37      5.36 o
  -5   4   6      318.15      316.09      5.90 o
  -4   4   6      215.11      222.44      3.97 o
  -3   4   6       89.18       92.49      1.90 o
  -2   4   6      644.64      668.67      8.89 o
  -1   4   6     1168.89     1170.17     16.37 o
   0   4   6      955.63      936.38     18.83 o
   1   4   6      459.09      466.51      6.89 o
   2   4   6      143.96      120.17      1.96 o
   3   4   6     1019.40     1004.00     13.67 o
   4   4   6     1173.14     1186.35     15.55 o
   5   4   6      314.54      275.02      4.36 o
   6   4   6      364.40      350.58      5.82 o
   7   4   6       12.61       12.07      1.24 o
   8   4   6       81.46       91.64      3.11 o
   9   4   6       84.72       94.18      3.75 o
  -6   5   6       61.08       60.23      4.49 o
  -5   5   6      225.88      220.96      5.06 o
  -4   5   6      162.69      176.75      3.60 o
  -3   5   6       64.39       64.28      1.64 o
  -2   5   6        3.12        4.37      0.57 o
  -1   5   6      207.59      194.39      5.34 o
   0   5   6      509.62      541.16     11.46 o
   1   5   6     1135.10     1156.75     24.61 o
   2   5   6      498.71      471.98      6.26 o
   3   5   6       45.75       52.54      1.25 o
   4   5   6       10.57       11.65      0.90 o
   5   5   6       64.31       66.16      1.81 o
   6   5   6      235.18      205.58      4.01 o
   7   5   6      152.93      146.35      3.21 o
   8   5   6       80.16       83.01      3.19 o
   9   5   6       62.02       64.69      3.88 o
  -5   6   6      107.43      107.57      5.47 o
  -4   6   6       18.39       20.65      1.20 o
  -3   6   6      290.05      297.54      4.77 o
  -2   6   6      452.07      472.18     11.32 o
  -1   6   6      892.06      890.38     18.55 o
   0   6   6      699.21      704.44     14.77 o
   1   6   6      555.28      569.15     11.12 o
   2   6   6       62.50       55.68      1.15 o
   3   6   6      667.82      666.84      8.86 o
   4   6   6      216.36      211.42      3.34 o
   5   6   6       90.88       85.93      2.18 o
   6   6   6      310.74      306.63      5.08 o
   7   6   6      120.91      112.92      3.54 o
   8   6   6       96.79       94.90      3.64 o
   9   6   6       56.15       59.41      4.51 o
  -4   7   6      179.14      195.12      6.54 o
  -3   7   6      157.35      154.24      9.56 o
  -2   7   6      173.99      176.59      6.40 o
  -1   7   6      218.89      223.52      5.92 o
   0   7   6      326.83      328.27      7.73 o
   1   7   6      343.99      335.00      7.47 o
   2   7   6      385.38      385.58      8.75 o
   3   7   6      189.75      181.63      2.65 o
   4   7   6      239.35      243.23      3.87 o
   5   7   6      294.50      280.97      4.62 o
   6   7   6      252.14      255.90      4.75 o
   7   7   6       49.64       45.18      2.21 o
   8   7   6       78.10       74.96      4.25 o
   9   7   6       25.30       28.66      4.65 o
  -4   8   6       54.61       58.52     12.62 o
  -3   8   6      189.54      199.77      9.21 o
  -2   8   6      132.37      128.84      5.51 o
  -1   8   6      246.97      248.51      8.39 o
   0   8   6      170.67      157.53      5.31 o
   1   8   6      209.14      202.94      6.67 o
   2   8   6      424.25      402.36      9.14 o
   3   8   6      387.79      382.71      5.80 o
   4   8   6      111.30      106.01      1.97 o
   5   8   6       56.07       59.83      2.21 o
   6   8   6      118.48      114.77      3.21 o
   7   8   6      133.49      143.33      4.88 o
   8   8   6      115.65      131.70      9.17 o
  -2   9   6      143.15      143.84      7.94 o
  -1   9   6       64.00       49.85      3.93 o
   0   9   6       87.98       75.11      4.98 o
   1   9   6       45.55       50.33      3.70 o
   2   9   6       82.88       99.48      3.68 o
   3   9   6      103.81      106.92      2.68 o
   4   9   6       78.66       81.74      2.11 o
   5   9   6       40.89       36.05      1.94 o
   6   9   6       60.89       64.25      3.43 o
   7   9   6       17.10       12.14      3.85 o
   8   9   6       42.08       36.92      5.53 o
  -1  10   6      144.70      152.35      8.12 o
   0  10   6      117.27      117.82      6.69 o
   1  10   6       58.55       54.43      4.83 o
   2  10   6      149.59      151.06      5.20 o
   3  10   6       81.73       93.86      4.78 o
   4  10   6      111.82      113.30      4.90 o
   5  10   6       80.85       77.89      3.89 o
   6  10   6       51.59       68.60      5.51 o
   2  11   6       95.04      103.00      7.57 o
   3  11   6       39.33       54.69      6.47 o
   4  11   6       52.68       53.23      4.91 o
  -4 -10   7       82.69       84.96      7.72 o
  -3 -10   7       64.03       58.00      4.46 o
  -2 -10   7       81.65       83.11      4.85 o
  -1 -10   7       37.87       35.69      3.11 o
   0 -10   7       19.35       21.03      2.77 o
   1 -10   7       70.68       52.36      5.95 o
  -5  -9   7       50.44       51.69      4.89 o
  -4  -9   7        4.24        1.90      2.64 o
  -3  -9   7       37.19       35.75      2.61 o
  -2  -9   7       35.00       33.26      2.28 o
  -1  -9   7       51.23       45.38      2.18 o
   0  -9   7       63.67       60.46      3.21 o
   1  -9   7       37.30       34.89      3.21 o
   2  -9   7       74.55       81.60      5.16 o
   3  -9   7      203.25      205.98     10.00 o
  -6  -8   7       30.22       28.02      3.76 o
  -5  -8   7       47.51       46.43      3.31 o
  -4  -8   7       39.66       37.32      2.41 o
  -3  -8   7       44.47       38.49      2.17 o
  -2  -8   7       44.89       40.79      1.84 o
  -1  -8   7       46.70       44.62      2.40 o
   0  -8   7      164.71      159.57      3.44 o
   1  -8   7      115.20      113.53      2.96 o
   2  -8   7       42.21       43.64      2.31 o
   3  -8   7        2.49        4.16      1.54 o
   4  -8   7        7.48        8.38      2.35 o
  -7  -7   7       19.97       21.41      4.47 o
  -6  -7   7       37.56       40.24      2.94 o
  -5  -7   7       74.16       74.06      3.11 o
  -4  -7   7       71.61       70.66      2.50 o
  -3  -7   7      186.24      179.68      3.48 o
  -2  -7   7      161.40      166.79      3.13 o
  -1  -7   7      232.98      228.17      3.55 o
   0  -7   7       42.23       41.41      1.71 o
   1  -7   7       66.63       73.00      1.91 o
   2  -7   7      259.84      266.14      4.51 o
   3  -7   7      293.32      298.86      5.69 o
   4  -7   7       50.67       52.45      2.78 o
   5  -7   7       71.26       79.60      3.98 o
  -7  -6   7       43.06       41.21      3.12 o
  -6  -6   7      188.13      183.67      5.37 o
  -5  -6   7      206.47      210.14      4.34 o
  -4  -6   7      159.21      166.90      3.80 o
  -3  -6   7      327.25      339.99      5.97 o
  -2  -6   7      205.64      203.12      3.62 o
  -1  -6   7      575.18      590.81      8.23 o
   0  -6   7      732.95      733.88     10.09 o
   1  -6   7      272.68      267.06      4.32 o
   2  -6   7      399.47      423.71      6.93 o
   3  -6   7      239.98      236.96      3.97 o
   4  -6   7      129.08      132.87      3.13 o
   5  -6   7       78.64       78.20      3.08 o
   6  -6   7       68.31       80.84      4.45 o
  -8  -5   7       22.00       20.27      3.61 o
  -7  -5   7       28.48       26.44      2.73 o
  -6  -5   7      262.89      252.26      5.46 o
  -5  -5   7      102.39      110.38      3.10 o
  -4  -5   7      113.84      122.67      2.91 o
  -3  -5   7      106.92      108.08      2.48 o
  -2  -5   7      247.06      246.95      4.56 o
  -1  -5   7      742.63      791.22     10.86 o
   0  -5   7      491.97      486.56      6.60 o
   1  -5   7      199.66      206.91      3.37 o
   2  -5   7      638.68      655.30      9.06 o
   3  -5   7      320.08      319.85      4.79 o
   4  -5   7      317.48      312.24      5.00 o
   5  -5   7      147.40      154.83      4.20 o
   6  -5   7      140.90      137.95      4.12 o
   7  -5   7      120.70      130.75      6.09 o
  -8  -4   7       49.16       49.57      3.87 o
  -7  -4   7       55.01       51.99      3.21 o
  -6  -4   7       16.72       16.77      1.47 o
  -5  -4   7      246.38      250.15      5.00 o
  -4  -4   7       65.05       68.80      1.90 o
  -3  -4   7      193.44      214.27      3.64 o
  -2  -4   7      288.37      297.81      5.31 o
  -1  -4   7     1513.88     1584.53     23.31 o
   0  -4   7      126.49      135.07      2.36 o
   1  -4   7      572.91      573.14      8.11 o
   2  -4   7       69.44       67.19      1.63 o
   3  -4   7       63.50       63.42      1.64 o
   4  -4   7      129.30      129.26      2.67 o
   5  -4   7      260.47      261.25      4.46 o
   6  -4   7       28.90       28.70      1.75 o
   7  -4   7      119.32      126.49      4.05 o
   8  -4   7       29.23       31.33      4.16 o
  -8  -3   7       59.43       68.00      4.98 o
  -7  -3   7       34.48       37.17      2.90 o
  -6  -3   7      200.94      192.97      4.38 o
  -5  -3   7        0.52        0.42      1.60 o
  -4  -3   7      242.98      260.69      4.11 o
  -3  -3   7      394.03      442.59      6.55 o
  -2  -3   7      836.14      907.60     13.08 o
  -1  -3   7     1206.29     1254.97     17.07 o
   0  -3   7      122.45      104.54      1.89 o
   1  -3   7      345.15      363.12      4.95 o
   2  -3   7      379.10      406.64      6.00 o
   3  -3   7      156.95      137.07      2.30 o
   4  -3   7      706.19      740.44      9.79 o
   5  -3   7      244.78      244.25      4.21 o
   6  -3   7      293.35      275.34      4.38 o
   7  -3   7       41.01       35.70      1.92 o
   8  -3   7       31.24       28.64      3.16 o
  -8  -2   7       35.62       39.61      3.15 o
  -7  -2   7      151.60      150.85      4.34 o
  -6  -2   7      122.57      128.15      2.83 o
  -5  -2   7      807.38      866.45     11.85 o
  -4  -2   7      284.40      293.60      4.35 o
  -3  -2   7      287.22      285.76      4.13 o
  -2  -2   7      537.65      566.02      8.02 o
  -1  -2   7     2295.03     2336.21     33.87 o
   0  -2   7     1316.51     1384.86     18.66 o
   1  -2   7     3590.48     3725.97     45.93 o
   2  -2   7       81.97       77.58      1.52 o
   3  -2   7      128.93      123.46      2.22 o
   4  -2   7      442.83      470.03      6.45 o
   5  -2   7      451.11      460.24      6.35 o
   6  -2   7      289.27      285.32      4.64 o
   7  -2   7      193.45      191.18      4.32 o
   8  -2   7        9.91        9.33      2.56 o
  -8  -1   7      142.49      162.61      6.62 o
  -7  -1   7       45.46       46.21      2.31 o
  -6  -1   7       47.87       55.11      2.07 o
  -5  -1   7      219.15      215.42      3.83 o
  -4  -1   7      367.34      392.65      5.57 o
  -3  -1   7     1146.58     1202.47     15.30 o
  -2  -1   7      587.20      637.18      8.59 o
  -1  -1   7     1312.70     1410.52     22.35 o
   0  -1   7      170.50      142.92      2.24 o
   1  -1   7     1937.33     2004.73     25.81 o
   2  -1   7      862.20      940.74     11.97 o
   3  -1   7      266.66      289.29      3.96 o
   4  -1   7      291.65      300.77      4.51 o
   5  -1   7      392.44      404.97      5.77 o
   6  -1   7      778.90      744.33     10.52 o
   7  -1   7      871.79      831.12     11.90 o
   8  -1   7      103.95       95.25      3.93 o
   9  -1   7       44.23       35.54      3.90 o
  -8   0   7        6.80        1.63      3.45 o
  -7   0   7       54.86       50.05      3.09 o
  -6   0   7       71.49       81.13      2.89 o
  -5   0   7      347.35      355.44      5.96 o
  -4   0   7     1217.81     1248.23     17.13 o
  -3   0   7      551.89      546.65      7.31 o
  -2   0   7      990.97     1058.77     13.89 o
  -1   0   7      268.20      259.40      3.87 o
   0   0   7      579.13      639.06      8.23 o
   1   0   7      552.19      552.35      7.38 o
   2   0   7     1700.19     1787.21     22.26 o
   3   0   7     1374.46     1421.10     17.27 o
   4   0   7     1355.12     1543.06     20.16 o
   5   0   7      163.59      167.04      2.97 o
   6   0   7      601.99      547.48      7.96 o
   7   0   7       14.91       16.85      1.29 o
   8   0   7       64.07       69.99      3.11 o
   9   0   7       65.83       72.09      4.27 o
  -7   1   7       55.30       64.37      4.61 o
  -6   1   7       81.66       89.53      3.18 o
  -5   1   7      903.80      906.86     14.96 o
  -4   1   7      219.20      231.29      3.89 o
  -3   1   7     1916.20     1970.90     27.13 o
  -2   1   7      149.18      146.29      2.47 o
  -1   1   7      628.28      676.75      9.40 o
   0   1   7        4.53       10.47      0.52 o
   1   1   7     1904.20     1970.15     23.67 o
   2   1   7      564.65      536.63      7.47 o
   3   1   7     1604.22     1675.98     20.27 o
   4   1   7      148.94      141.19      2.45 o
   5   1   7      300.78      282.13      4.54 o
   6   1   7      216.62      189.21      3.55 o
   7   1   7      426.47      423.26      6.59 o
   8   1   7       41.02       47.87      2.66 o
   9   1   7       79.60       94.08      4.01 o
  -7   2   7       97.20       98.54      5.32 o
  -6   2   7      150.43      153.45      4.38 o
  -5   2   7      304.32      295.25      5.25 o
  -4   2   7      682.04      713.65     12.47 o
  -3   2   7      356.88      365.79      5.46 o
  -2   2   7     1782.27     1887.83     23.74 o
  -1   2   7      728.93      768.62     11.03 o
   0   2   7      724.57      793.40     10.43 o
   1   2   7      760.31      793.03     10.06 o
   2   2   7     1520.97     1459.48     17.63 o
   3   2   7     2146.66     2169.43     26.97 o
   4   2   7     1944.24     2023.31     26.18 o
   5   2   7      141.32      140.50      2.49 o
   6   2   7      558.06      509.09      7.11 o
   7   2   7       49.11       54.25      2.20 o
   8   2   7      146.96      147.96      4.45 o
   9   2   7       85.76       90.42      4.16 o
  -7   3   7      249.97      312.28     10.49 o
  -6   3   7      132.05      137.93      5.37 o
  -5   3   7      182.65      186.97      3.94 o
  -4   3   7       18.18       26.83      1.85 o
  -3   3   7      388.58      403.59      6.51 o
  -2   3   7      491.40      511.73      6.76 o
  -1   3   7     1737.72     1722.27     30.93 o
   0   3   7      887.20      924.36     16.09 o
   1   3   7       53.76       61.27      1.22 o
   2   3   7      627.77      643.10      7.75 o
   3   3   7     1010.69      992.33     13.13 o
   4   3   7      497.75      456.28      6.42 o
   5   3   7      743.08      765.54     10.42 o
   6   3   7      289.49      269.05      4.35 o
   7   3   7       65.84       68.77      2.69 o
   8   3   7      206.58      199.07      5.12 o
   9   3   7       91.98       97.17      4.53 o
  -6   4   7      201.41      195.20      7.28 o
  -5   4   7      362.36      369.76      6.90 o
  -4   4   7       66.09       75.67      2.01 o
  -3   4   7       64.45       68.20      1.63 o
  -2   4   7      179.47      174.35      2.69 o
  -1   4   7      563.74      583.49      7.77 o
   0   4   7      312.58      324.83      4.48 o
   1   4   7      720.79      719.31      9.79 o
   2   4   7       96.97       96.43      1.55 o
   3   4   7     1056.67     1017.95     12.90 o
   4   4   7     1088.79     1060.97     14.58 o
   5   4   7      321.33      316.27      4.81 o
   6   4   7      213.51      226.61      4.25 o
   7   4   7       48.59       47.78      1.63 o
   8   4   7       17.14       18.70      1.35 o
   9   4   7       67.98       72.87      3.64 o
  -6   5   7      132.61      131.44      6.42 o
  -5   5   7      207.87      213.07      6.47 o
  -4   5   7      184.53      194.07      3.54 o
  -3   5   7       86.29       96.26      1.98 o
  -2   5   7      441.07      449.50      6.67 o
  -1   5   7       86.23       91.53      2.35 o
   0   5   7      777.06      802.26     18.21 o
   1   5   7       95.40       83.69      2.05 o
   2   5   7     1552.37     1609.07     20.00 o
   3   5   7      234.38      233.53      3.45 o
   4   5   7       96.32       97.40      1.96 o
   5   5   7       41.55       37.65      1.60 o
   6   5   7      108.33       99.96      2.81 o
   7   5   7       42.95       44.56      1.98 o
   8   5   7      243.61      222.62      4.72 o
   9   5   7       29.80       28.57      2.89 o
  -5   6   7      138.18      130.40      5.33 o
  -4   6   7      132.68      137.90      2.97 o
  -3   6   7      306.03      297.14      5.36 o
  -2   6   7      474.32      499.27     10.16 o
  -1   6   7      952.57      977.73     20.32 o
   0   6   7      346.40      361.33      8.23 o
   1   6   7      396.72      430.38      9.44 o
   2   6   7      617.21      639.73      9.17 o
   3   6   7      539.35      539.06      7.93 o
   4   6   7      580.10      562.88      7.82 o
   5   6   7      555.79      559.04      9.33 o
   6   6   7      221.05      202.79      3.87 o
   7   6   7      151.07      149.95      3.88 o
   8   6   7       60.97       61.14      2.98 o
   9   6   7       47.26       53.68      4.79 o
  -4   7   7      219.67      226.02      7.75 o
  -3   7   7      233.45      252.28      9.86 o
  -2   7   7      367.23      395.01     10.87 o
  -1   7   7       18.13       21.24      2.37 o
   0   7   7      479.35      483.17     10.84 o
   1   7   7      341.55      328.47      7.72 o
   2   7   7      633.71      652.28     12.78 o
   3   7   7      306.80      297.78      4.28 o
   4   7   7      159.35      165.94      2.93 o
   5   7   7      112.88      109.34      2.53 o
   6   7   7      186.12      187.18      3.82 o
   7   7   7       78.77       78.17      3.54 o
   8   7   7       60.74       64.49      3.94 o
   9   7   7       30.29       33.27      3.69 o
  -3   8   7       59.94       53.50      7.10 o
  -2   8   7      107.01      104.38      5.72 o
  -1   8   7       44.27       54.54      4.28 o
   0   8   7      162.14      166.11      5.53 o
   1   8   7      176.59      183.85      5.31 o
   2   8   7      459.02      440.80     12.10 o
   3   8   7       83.82       80.32      1.93 o
   4   8   7      124.77      128.82      2.50 o
   5   8   7       93.72       99.82      2.60 o
   6   8   7       80.28       81.82      3.08 o
   7   8   7      165.09      184.21      6.45 o
   8   8   7       74.03       78.09      5.51 o
  -2   9   7       95.75       97.36      7.30 o
  -1   9   7       49.05       54.00      4.16 o
   0   9   7      108.83      104.20      6.77 o
   1   9   7      112.05      120.26      5.03 o
   2   9   7      120.89      126.73      4.31 o
   3   9   7       58.11       63.76      2.87 o
   4   9   7       20.76       15.61      0.81 o
   5   9   7       46.03       52.62      2.01 o
   6   9   7       23.99       24.62      2.56 o
   7   9   7       26.17       28.54      3.42 o
   0  10   7      228.90      249.08     12.36 o
   1  10   7       57.77       43.00      8.00 o
   2  10   7       83.17       87.82      4.67 o
   3  10   7       52.86       42.53      3.75 o
   4  10   7      103.44      108.04      4.86 o
   5  10   7      118.42      115.99      4.87 o
   6  10   7       72.20       97.50      6.29 o
   2  11   7      110.01      134.17     10.08 o
   3  11   7       67.34       82.82      7.46 o
   4  11   7       49.80       37.92      4.88 o
  -3 -10   8      125.84      132.58      7.98 o
  -2 -10   8       31.87       29.44      2.89 o
  -1 -10   8       56.59       51.60      4.02 o
   0 -10   8       17.54        9.67      3.91 o
  -5  -9   8       70.75       67.81      6.45 o
  -4  -9   8       24.65       25.95      2.93 o
  -3  -9   8        1.39       -1.46      2.04 o
  -2  -9   8        5.26        3.87      1.92 o
  -1  -9   8       85.10       74.71      4.88 o
   0  -9   8      101.53       95.14      5.00 o
   1  -9   8       49.31       45.91      3.19 o
   2  -9   8       53.72       49.22      5.10 o
   3  -9   8       63.51       66.48      9.79 o
  -6  -8   8       18.39       16.70      5.13 o
  -5  -8   8       77.08       72.83      4.52 o
  -4  -8   8       57.23       51.35      3.00 o
  -3  -8   8      108.08      105.41      3.46 o
  -2  -8   8        7.21        7.43      1.31 o
  -1  -8   8      184.08      177.78      4.70 o
   0  -8   8      157.02      135.99      3.31 o
   1  -8   8       94.32       90.44      2.90 o
   2  -8   8      130.96      134.69      4.40 o
   3  -8   8        4.81        7.25      2.12 o
   4  -8   8        8.93        8.48      2.62 o
  -6  -7   8       48.42       43.03      3.57 o
  -5  -7   8      107.97      102.11      3.78 o
  -4  -7   8      115.49      119.60      3.72 o
  -3  -7   8       92.00       90.78      2.50 o
  -2  -7   8      107.95      105.55      2.48 o
  -1  -7   8      128.00      128.11      3.03 o
   0  -7   8       47.08       46.91      1.63 o
   1  -7   8      100.07       96.74      2.28 o
   2  -7   8      133.72      140.10      3.37 o
   3  -7   8      257.02      253.56      5.96 o
   4  -7   8      171.46      179.42      5.06 o
   5  -7   8       20.54       24.45      2.27 o
  -7  -6   8      106.69       96.19      5.83 o
  -6  -6   8       22.24       24.24      2.54 o
  -5  -6   8      151.07      144.83      3.81 o
  -4  -6   8       97.91       96.49      2.85 o
  -3  -6   8      208.91      212.76      3.92 o
  -2  -6   8      168.96      178.23      3.32 o
  -1  -6   8      585.27      598.21      8.48 o
   0  -6   8      114.13      118.56      2.74 o
   1  -6   8      234.77      245.56      4.28 o
   2  -6   8      461.27      471.97      7.41 o
   3  -6   8      156.61      153.22      3.27 o
   4  -6   8      185.71      187.11      4.18 o
   5  -6   8       72.56       72.97      3.51 o
   6  -6   8       16.31       14.48      2.97 o
  -7  -5   8       34.63       30.07      5.23 o
  -6  -5   8       69.00       67.86      3.68 o
  -5  -5   8       74.18       77.14      3.34 o
  -4  -5   8       59.24       60.48      2.07 o
  -3  -5   8       53.64       58.60      1.94 o
  -2  -5   8       97.03       88.77      3.09 o
  -1  -5   8      192.32      213.74      4.17 o
   0  -5   8      220.21      216.42      3.41 o
   1  -5   8      106.24      107.90      2.25 o
   2  -5   8      151.32      165.62      3.11 o
   3  -5   8      326.90      325.86      5.19 o
   4  -5   8      277.31      289.96      5.03 o
   5  -5   8        7.05        6.93      1.29 o
   6  -5   8      109.83      114.46      3.80 o
   7  -5   8       80.24       81.95      5.25 o
  -7  -4   8      124.58      126.01      5.61 o
  -6  -4   8        0.75        1.73      2.12 o
  -5  -4   8       53.14       54.62      2.28 o
  -4  -4   8       42.70       43.69      1.75 o
  -3  -4   8      261.19      273.96      4.37 o
  -2  -4   8      365.58      377.31      5.89 o
  -1  -4   8      743.92      752.82     11.03 o
   0  -4   8      288.46      300.00      4.49 o
   1  -4   8      364.23      385.35      5.50 o
   2  -4   8      203.71      202.85      3.35 o
   3  -4   8      267.54      289.03      4.56 o
   4  -4   8      120.79      122.39      2.69 o
   5  -4   8       50.57       54.01      1.86 o
   6  -4   8       51.03       52.95      2.39 o
   7  -4   8       98.54      104.94      4.02 o
  -8  -3   8       55.49       44.17      6.35 o
  -7  -3   8       91.14       92.20      4.34 o
  -6  -3   8      133.70      138.05      3.36 o
  -5  -3   8      613.88      610.49      8.51 o
  -4  -3   8      257.98      270.10      4.53 o
  -3  -3   8      147.34      164.83      2.92 o
  -2  -3   8      323.63      354.42      5.57 o
  -1  -3   8      921.21      954.29     13.20 o
   0  -3   8      679.95      731.05     10.63 o
   1  -3   8      364.84      350.26      5.05 o
   2  -3   8      180.90      171.59      2.90 o
   3  -3   8      382.63      402.27      5.64 o
   4  -3   8      806.54      812.32     10.08 o
   5  -3   8      116.21      123.28      2.49 o
   6  -3   8      138.13      131.90      2.95 o
   7  -3   8       46.00       48.85      2.26 o
   8  -3   8       41.24       37.14      3.72 o
  -8  -2   8       25.85       22.64      3.89 o
  -7  -2   8       80.38       89.74      4.01 o
  -6  -2   8      185.34      188.97      3.99 o
  -5  -2   8      354.59      368.11      7.33 o
  -4  -2   8     1011.56     1046.27     14.10 o
  -3  -2   8      217.21      228.10      3.48 o
  -2  -2   8      163.96      175.76      2.87 o
  -1  -2   8      716.52      741.69     10.33 o
   0  -2   8     4645.96     5161.97     74.55 o
   1  -2   8     2360.20     2379.86     29.59 o
   2  -2   8     2022.29     2171.51     28.05 o
   3  -2   8      538.14      533.40      7.17 o
   4  -2   8      143.35      147.79      2.39 o
   5  -2   8      207.73      211.14      3.41 o
   6  -2   8      644.52      629.42      8.52 o
   7  -2   8      136.77      138.28      3.73 o
   8  -2   8      110.64      111.60      5.71 o
  -7  -1   8       51.32       60.68      3.11 o
  -6  -1   8        5.51        5.48      1.33 o
  -5  -1   8      530.11      522.91      8.60 o
  -4  -1   8      112.74      119.20      2.42 o
  -3  -1   8      536.88      585.98      7.84 o
  -2  -1   8      514.65      540.18      7.44 o
  -1  -1   8     1797.37     1882.40     32.67 o
   0  -1   8     1082.60     1218.03     17.47 o
   1  -1   8      359.61      340.19      4.98 o
   2  -1   8        2.93       -0.27      0.42 o
   3  -1   8      469.49      521.20      7.21 o
   4  -1   8      326.73      320.50      4.80 o
   5  -1   8      403.56      417.64      5.98 o
   6  -1   8      421.01      391.59      6.13 o
   7  -1   8      324.93      317.94      5.78 o
   8  -1   8      132.32      127.57      4.52 o
   9  -1   8       65.65       77.21      4.82 o
  -7   0   8       10.89       13.28      2.20 o
  -6   0   8       65.92       67.93      2.43 o
  -5   0   8       56.29       60.12      1.85 o
  -4   0   8      626.94      670.18      9.87 o
  -3   0   8        1.11        1.42      0.53 o
  -2   0   8      605.05      613.23      8.33 o
  -1   0   8      442.01      418.64      6.26 o
   0   0   8     1823.22     2129.01     26.47 o
   1   0   8      101.43       77.30      1.46 o
   2   0   8      709.10      739.04      9.48 o
   3   0   8       22.79       18.28      0.80 o
   4   0   8      632.12      653.84      8.68 o
   5   0   8      227.99      240.52      3.93 o
   6   0   8      491.61      459.32      6.95 o
   7   0   8       61.04       62.56      2.29 o
   8   0   8       53.98       62.26      2.85 o
   9   0   8       18.88       19.53      2.36 o
  -7   1   8      181.76      211.08      7.34 o
  -6   1   8      107.72      105.62      3.73 o
  -5   1   8      358.63      365.87      6.47 o
  -4   1   8      160.64      167.27      2.97 o
  -3   1   8      188.97      213.09      3.45 o
  -2   1   8      756.40      754.64      9.83 o
  -1   1   8     1217.66     1222.99     18.00 o
   0   1   8     1642.38     1805.82     34.06 o
   1   1   8        3.17       13.83      0.61 o
   2   1   8      223.77      223.44      3.16 o
   3   1   8      536.82      559.40      7.10 o
   4   1   8        0.90        0.29      0.49 o
   5   1   8      132.79      135.07      2.51 o
   6   1   8      304.82      286.95      5.50 o
   7   1   8      211.40      211.38      4.11 o
   8   1   8      210.68      198.06      5.90 o
   9   1   8       23.76       19.17      2.19 o
  -7   2   8       75.34       87.38      5.58 o
  -6   2   8      155.92      163.94      5.01 o
  -5   2   8      188.04      200.22      4.38 o
  -4   2   8      364.61      385.97      6.26 o
  -3   2   8      395.00      412.87      5.89 o
  -2   2   8     1178.70     1210.62     14.87 o
  -1   2   8     1102.41     1161.38     15.27 o
   0   2   8      542.11      557.15      6.98 o
   1   2   8     1148.18     1160.85     14.11 o
   2   2   8     1964.30     2039.92     25.34 o
   3   2   8      898.35      912.48     11.28 o
   4   2   8      897.86      911.91     12.16 o
   5   2   8      388.44      389.48      5.76 o
   6   2   8      288.81      291.09      4.55 o
   7   2   8      488.98      476.79      7.27 o
   8   2   8      165.87      167.77      4.09 o
   9   2   8       57.45       53.72      3.35 o
  -6   3   8      104.13      109.04      5.16 o
  -5   3   8      110.04      123.85      3.34 o
  -4   3   8      347.11      361.76      6.50 o
  -3   3   8      162.32      176.69      3.14 o
  -2   3   8     3550.52     3617.91     44.77 o
  -1   3   8      422.35      451.94      5.80 o
   0   3   8      854.82      847.37     13.45 o
   1   3   8      130.87      166.91      2.74 o
   2   3   8      907.65      953.69     11.34 o
   3   3   8     1552.30     1496.93     20.93 o
   4   3   8     1063.79     1038.02     13.32 o
   5   3   8      173.36      177.61      3.13 o
   6   3   8      307.01      289.92      4.86 o
   7   3   8      206.72      205.83      4.05 o
   8   3   8      250.53      242.00      4.86 o
   9   3   8       44.96       52.01      3.25 o
  -6   4   8       56.22       54.10      4.64 o
  -5   4   8      199.40      210.61      5.44 o
  -4   4   8      294.45      307.01      5.37 o
  -3   4   8      517.12      523.22      7.58 o
  -2   4   8       81.22       86.47      1.85 o
  -1   4   8      525.83      544.83      8.35 o
   0   4   8       88.74      100.30      1.70 o
   1   4   8      167.68      176.43      2.55 o
   2   4   8      799.06      846.24     10.06 o
   3   4   8     1114.61     1090.79     13.85 o
   4   4   8      488.64      470.67      6.64 o
   5   4   8      783.55      771.81     10.23 o
   6   4   8      129.11      123.04      2.93 o
   7   4   8      194.78      187.47      3.37 o
   8   4   8       18.28       26.91      1.63 o
   9   4   8       43.54       54.96      3.11 o
  -5   5   8       68.04       73.70      4.36 o
  -4   5   8      187.38      185.26      3.94 o
  -3   5   8      123.37      126.51      2.39 o
  -2   5   8     1386.15     1397.95     20.57 o
  -1   5   8       53.14       56.11      1.46 o
   0   5   8      523.10      547.00     11.56 o
   1   5   8      276.83      272.31      4.20 o
   2   5   8      403.53      417.03      5.28 o
   3   5   8      587.44      576.18      7.79 o
   4   5   8      165.14      158.91      2.73 o
   5   5   8        5.63        5.54      0.84 o
   6   5   8      119.02      123.95      2.79 o
   7   5   8      229.88      215.36      4.32 o
   8   5   8       76.90       83.68      2.93 o
   9   5   8       35.27       35.36      3.20 o
  -5   6   8      186.36      194.49      9.08 o
  -4   6   8      140.50      132.57      3.69 o
  -3   6   8      130.32      125.98      3.87 o
  -2   6   8      156.39      163.29      4.70 o
  -1   6   8      398.13      406.66      9.40 o
   0   6   8      615.27      639.89     13.70 o
   1   6   8      150.20      153.22      5.63 o
   2   6   8      338.29      360.01      6.00 o
   3   6   8      202.94      215.85      3.50 o
   4   6   8      447.27      435.93      6.19 o
   5   6   8      939.81      932.59     13.63 o
   6   6   8      265.26      248.43      4.42 o
   7   6   8      134.56      141.44      3.99 o
   8   6   8        8.37        9.89      2.44 o
   9   6   8       31.87       33.43      3.77 o
  -4   7   8      219.66      215.87      7.81 o
  -3   7   8      114.86      121.23      7.09 o
  -2   7   8       59.17       60.30      4.95 o
  -1   7   8      169.17      183.83      6.56 o
   0   7   8      190.89      205.74      5.56 o
   1   7   8      618.98      620.17     13.42 o
   2   7   8      331.09      309.44      9.65 o
   3   7   8      405.06      394.02      5.71 o
   4   7   8       17.94       16.14      0.85 o
   5   7   8      152.87      162.35      3.19 o
   6   7   8      112.21      114.07      3.14 o
   7   7   8      129.58      129.03      4.05 o
   8   7   8       12.92       18.29      2.58 o
   9   7   8       43.32       29.41      5.69 o
  -3   8   8       35.65       31.31      4.55 o
  -2   8   8       56.12       47.29      4.09 o
  -1   8   8       32.54       42.16      3.57 o
   0   8   8      258.67      263.34      8.74 o
   1   8   8       61.58       64.70      4.03 o
   2   8   8      148.48      165.08      4.88 o
   3   8   8      129.91      117.75      3.42 o
   4   8   8      112.63      109.58      2.52 o
   5   8   8      158.63      171.56      3.73 o
   6   8   8       72.46       71.03      3.06 o
   7   8   8       96.56      105.04      6.01 o
   8   8   8       35.04       35.19      3.28 o
  -2   9   8       91.61      102.84      9.38 o
  -1   9   8      320.70      326.01     15.41 o
   0   9   8       44.38       58.59      7.01 o
   1   9   8      209.56      214.83      6.89 o
   2   9   8       98.09      100.09      4.31 o
   3   9   8      147.27      152.25      6.14 o
   4   9   8       50.74       41.33      1.51 o
   5   9   8       89.44       97.40      2.86 o
   6   9   8       21.99       28.39      2.75 o
   7   9   8       33.24       18.33      4.36 o
   0  10   8       85.52       97.45      6.86 o
   1  10   8       65.69       64.38      5.44 o
   2  10   8       63.99       68.20      4.73 o
   3  10   8      108.01       87.99      5.65 o
   4  10   8       69.15       81.68      6.57 o
   5  10   8      148.15      156.40      5.05 o
   6  10   8       59.17       71.27      5.30 o
  -1 -10   9       49.53       45.94      6.05 o
  -4  -9   9       27.91       23.46      3.11 o
  -3  -9   9        0.14       -1.09      2.45 o
  -2  -9   9        4.79        3.13      2.12 o
  -1  -9   9       46.20       38.54      2.87 o
   0  -9   9       69.56       66.96      3.87 o
   1  -9   9       75.38       70.82      4.04 o
   2  -9   9        3.64        2.85      2.19 o
  -5  -8   9       10.73        5.62      3.43 o
  -4  -8   9       49.06       45.57      3.08 o
  -3  -8   9      103.06      101.39      3.25 o
  -2  -8   9       93.28       89.53      3.51 o
  -1  -8   9       32.58       34.09      2.02 o
   0  -8   9       84.40       85.47      3.13 o
   1  -8   9       12.36       12.72      1.53 o
   2  -8   9       84.36       87.52      3.56 o
   3  -8   9       19.64       20.59      2.54 o
   4  -8   9       24.01       24.08      3.24 o
  -6  -7   9       28.69       25.10      4.32 o
  -5  -7   9       26.23       26.69      2.31 o
  -4  -7   9      178.34      175.63      5.16 o
  -3  -7   9      131.76      133.99      3.35 o
  -2  -7   9       67.47       61.02      2.34 o
  -1  -7   9       83.60       88.27      2.53 o
   0  -7   9       62.77       56.91      2.10 o
   1  -7   9       76.77       77.47      2.44 o
   2  -7   9       40.99       51.74      2.63 o
   3  -7   9      120.31      124.03      4.49 o
   4  -7   9      165.80      171.26      5.93 o
   5  -7   9       29.73       31.27      5.59 o
  -7  -6   9       51.28       52.51     14.16 o
  -6  -6   9       19.67       19.88      2.50 o
  -5  -6   9       62.92       58.35      3.13 o
  -4  -6   9      249.78      262.16      5.37 o
  -3  -6   9      222.37      210.31      4.23 o
  -2  -6   9      235.55      233.09      4.49 o
  -1  -6   9       29.08       29.05      1.21 o
   0  -6   9      507.50      527.16      7.65 o
   1  -6   9      288.13      292.37      5.49 o
   2  -6   9      292.48      297.19      4.97 o
   3  -6   9      306.79      297.36      5.24 o
   4  -6   9      107.64      108.72      3.35 o
   5  -6   9       55.95       55.50      3.25 o
   6  -6   9      123.20      130.15      5.30 o
  -7  -5   9       41.61       35.81      3.61 o
  -6  -5   9       35.53       34.53      2.43 o
  -5  -5   9      159.28      155.13      4.20 o
  -4  -5   9      470.27      503.53      8.03 o
  -3  -5   9       46.52       50.62      2.75 o
  -2  -5   9       16.16       14.66      1.10 o
  -1  -5   9      115.38      118.53      2.54 o
   0  -5   9      273.22      305.19      4.89 o
   1  -5   9      282.69      275.25      4.40 o
   2  -5   9      440.22      443.12      6.93 o
   3  -5   9       84.78       86.84      2.30 o
   4  -5   9      262.40      249.47      4.28 o
   5  -5   9       41.62       43.23      2.37 o
   6  -5   9       47.02       49.39      2.94 o
   7  -5   9       82.46       81.82      5.47 o
  -7  -4   9       30.58       35.46      3.02 o
  -6  -4   9       30.43       29.61      2.17 o
  -5  -4   9       14.69       15.66      1.42 o
  -4  -4   9      482.22      495.69      7.69 o
  -3  -4   9      193.38      214.08      4.40 o
  -2  -4   9      316.47      316.43      5.46 o
  -1  -4   9       53.83       57.36      2.25 o
   0  -4   9      641.55      713.82      9.81 o
   1  -4   9      145.87      145.56      2.80 o
   2  -4   9      223.62      226.83      3.70 o
   3  -4   9      856.44      858.10     11.81 o
   4  -4   9      151.42      158.23      3.19 o
   5  -4   9      102.41       99.74      2.72 o
   6  -4   9       86.41       87.90      3.20 o
   7  -4   9       37.66       43.20      3.25 o
  -7  -3   9       94.40       99.42      6.08 o
  -6  -3   9      159.54      163.12      4.44 o
  -5  -3   9      473.68      480.55      7.72 o
  -4  -3   9      438.33      474.32      7.02 o
  -3  -3   9       35.27       34.50      1.72 o
  -2  -3   9      203.27      209.11      4.57 o
  -1  -3   9      573.52      593.71      8.48 o
   0  -3   9      761.58      886.09     12.28 o
   1  -3   9       40.52       38.19      1.38 o
   2  -3   9      144.91      145.54      2.53 o
   3  -3   9      388.19      412.61      5.83 o
   4  -3   9     1021.08      995.91     13.05 o
   5  -3   9      231.96      237.48      3.80 o
   6  -3   9        1.62        1.32      1.09 o
   7  -3   9        3.10        4.66      1.63 o
   8  -3   9       37.49       39.44      3.17 o
  -7  -2   9       62.58       71.06      3.94 o
  -6  -2   9      145.12      145.07      4.16 o
  -5  -2   9       80.74       85.11      2.62 o
  -4  -2   9      411.29      414.95      6.19 o
  -3  -2   9       47.40       28.63      1.14 o
  -2  -2   9      355.09      353.59      6.11 o
  -1  -2   9      545.90      585.66      8.67 o
   0  -2   9     2345.68     2689.07     39.01 o
   1  -2   9     1221.68     1199.57     16.36 o
   2  -2   9      509.24      544.18      7.55 o
   3  -2   9      299.18      310.20      4.51 o
   4  -2   9      401.75      414.55      5.69 o
   5  -2   9      277.95      261.25      4.06 o
   6  -2   9      169.27      180.13      3.42 o
   7  -2   9      151.08      151.14      3.63 o
   8  -2   9      143.67      136.75      4.71 o
  -7  -1   9      149.20      152.25      5.59 o
  -6  -1   9      106.83      106.29      3.35 o
  -5  -1   9      109.25      111.39      3.00 o
  -4  -1   9      120.46      119.14      3.22 o
  -3  -1   9       15.49       19.87      0.92 o
  -2  -1   9      516.89      535.80      7.46 o
  -1  -1   9     1199.76     1273.03     17.34 o
   0  -1   9     1519.84     1729.15     22.41 o
   1  -1   9       19.96       10.41      1.11 o
   2  -1   9        2.55        0.24      0.54 o
   3  -1   9      668.69      679.57      9.27 o
   4  -1   9      364.78      363.62      5.24 o
   5  -1   9      334.30      350.77      5.08 o
   6  -1   9       35.17       44.43      1.83 o
   7  -1   9      123.18      120.11      3.40 o
   8  -1   9       80.48       72.84      3.87 o
   9  -1   9       62.47       51.06      3.24 o
  -7   0   9       22.58       23.51      2.71 o
  -6   0   9      142.25      155.42      3.91 o
  -5   0   9      250.67      261.42      5.39 o
  -4   0   9      261.83      282.43      4.77 o
  -3   0   9       37.37       34.24      1.35 o
  -2   0   9      112.70      101.97      2.02 o
  -1   0   9      238.92      253.68      3.66 o
   0   0   9     1373.92     1539.13     19.34 o
   1   0   9     1344.89     1330.24     17.33 o
   2   0   9      498.51      520.70      6.89 o
   3   0   9      473.14      471.47      6.37 o
   4   0   9      263.47      268.07      4.06 o
   5   0   9      170.00      175.86      3.05 o
   6   0   9      125.72      137.73      2.89 o
   7   0   9      213.40      201.25      3.86 o
   8   0   9       71.13       76.11      3.26 o
   9   0   9       38.09       34.19      2.70 o
  -7   1   9       60.12       68.19      5.37 o
  -6   1   9      108.77      103.68      4.19 o
  -5   1   9      234.17      234.96      4.72 o
  -4   1   9     1030.50     1051.52     15.77 o
  -3   1   9      310.59      329.45      4.82 o
  -2   1   9     1420.65     1488.36     19.42 o
  -1   1   9      267.03      269.36      3.83 o
   0   1   9     1220.09     1339.86     17.43 o
   1   1   9     1410.25     1328.31     17.38 o
   2   1   9     1229.97     1291.77     16.24 o
   3   1   9      964.94      957.69     12.28 o
   4   1   9      167.17      170.75      2.78 o
   5   1   9       32.39       26.66      1.15 o
   6   1   9       73.19       73.02      2.61 o
   7   1   9      555.26      513.11      7.77 o
   8   1   9      177.71      188.68      5.62 o
   9   1   9       23.75       24.24      2.84 o
  -6   2   9       24.86       30.54      2.68 o
  -5   2   9      111.10      120.58      3.68 o
  -4   2   9      163.01      165.33      3.23 o
  -3   2   9     1505.23     1532.84     19.48 o
  -2   2   9      192.63      198.33      2.99 o
  -1   2   9      993.33     1038.42     13.28 o
   0   2   9      883.37      901.19     11.48 o
   1   2   9     1081.62     1147.61     16.19 o
   2   2   9      929.16      967.36     12.78 o
   3   2   9     2264.78     2303.12     28.67 o
   4   2   9       59.85       64.28      1.48 o
   5   2   9      500.90      512.47      7.05 o
   6   2   9      300.53      294.20      4.98 o
   7   2   9      558.91      510.21      7.41 o
   8   2   9      200.74      207.97      5.71 o
   9   2   9      106.12      119.75      5.41 o
  -6   3   9       87.62      102.77      5.75 o
  -5   3   9       25.64       27.89      1.89 o
  -4   3   9      339.31      351.72      5.64 o
  -3   3   9      166.92      164.53      3.04 o
  -2   3   9      910.70      930.00     14.21 o
  -1   3   9      686.87      712.13      9.91 o
   0   3   9      685.12      682.51      8.79 o
   1   3   9      399.64      420.45      5.61 o
   2   3   9      105.94       90.67      1.56 o
   3   3   9      411.84      403.18      5.92 o
   4   3   9      422.42      430.80      5.96 o
   5   3   9      216.52      207.57      3.53 o
   6   3   9      193.89      193.29      3.58 o
   7   3   9      412.77      386.51      6.36 o
   8   3   9       76.52       87.72      3.05 o
   9   3   9       21.28       26.66      2.56 o
  -6   4   9       25.08       22.11      4.14 o
  -5   4   9      232.51      248.86      7.53 o
  -4   4   9      107.26      110.87      2.85 o
  -3   4   9      230.11      231.18      3.74 o
  -2   4   9        8.48        6.37      0.96 o
  -1   4   9      183.61      190.93      3.67 o
   0   4   9      412.85      429.94      5.73 o
   1   4   9      271.36      284.03      3.98 o
   2   4   9      241.42      251.93      3.54 o
   3   4   9      571.68      564.68      7.47 o
   4   4   9       42.55       45.41      1.47 o
   5   4   9      257.87      256.37      4.39 o
   6   4   9       98.90       89.67      2.49 o
   7   4   9      208.11      207.02      3.54 o
   8   4   9       57.17       61.49      2.45 o
   9   4   9       37.10       51.45      4.39 o
  -5   5   9       73.99       75.02      4.61 o
  -4   5   9      148.57      154.61      3.87 o
  -3   5   9      191.54      191.86      4.22 o
  -2   5   9       71.71       69.36      1.70 o
  -1   5   9     1964.36     1865.84     33.83 o
   0   5   9      333.54      348.15      5.59 o
   1   5   9      383.08      383.83      5.68 o
   2   5   9       71.65       65.95      1.37 o
   3   5   9      488.36      486.49      6.69 o
   4   5   9      126.04      121.70      2.37 o
   5   5   9      208.84      198.04      4.19 o
   6   5   9       62.50       69.26      2.13 o
   7   5   9      175.79      170.35      4.08 o
   8   5   9       84.79      101.28      4.59 o
   9   5   9       46.21       36.77      3.03 o
  -4   6   9      169.41      171.26      6.56 o
  -3   6   9      113.57      119.60      3.60 o
  -2   6   9      283.73      297.64      8.07 o
  -1   6   9      397.49      427.31     13.66 o
   0   6   9      641.62      656.81     15.05 o
   1   6   9      110.45      109.28      4.14 o
   2   6   9       87.99       96.96      2.11 o
   3   6   9      332.18      344.45      5.24 o
   4   6   9      701.82      661.91      8.87 o
   5   6   9      574.16      564.67      8.28 o
   6   6   9      271.49      249.48      5.01 o
   7   6   9      109.45      113.62      3.74 o
   8   6   9       33.63       33.50      2.75 o
   9   6   9       27.57       29.22      3.59 o
  -3   7   9      171.61      184.92      8.96 o
  -2   7   9       40.06       35.09      3.43 o
  -1   7   9      993.16     1061.15     26.61 o
   0   7   9       40.94       45.99      3.44 o
   1   7   9      404.95      416.85      9.59 o
   2   7   9      239.81      218.14      7.16 o
   3   7   9      407.16      406.09      6.54 o
   4   7   9      284.62      302.80      4.52 o
   5   7   9      124.78      117.73      2.85 o
   6   7   9       69.81       70.75      2.69 o
   7   7   9      128.96      125.77      4.36 o
   8   7   9       67.24       78.00      7.11 o
  -2   8   9      108.00      108.93      7.41 o
  -1   8   9      144.96      138.90      7.43 o
   0   8   9       52.65       50.18      4.52 o
   1   8   9       43.56       45.17      3.31 o
   2   8   9       64.63       75.21      3.57 o
   3   8   9      178.39      172.40      4.90 o
   4   8   9      104.45      112.31      2.58 o
   5   8   9       65.37       69.43      2.53 o
   6   8   9       84.13       86.97      3.37 o
   7   8   9       50.63       48.99      4.10 o
   8   8   9       62.66       79.63      5.95 o
  -1   9   9      227.51      242.37     10.02 o
   0   9   9       62.21       76.26      4.67 o
   1   9   9      116.88      132.87      5.81 o
   2   9   9      148.60      139.08      6.86 o
   3   9   9      125.88      130.75      4.70 o
   4   9   9      167.43      170.79      4.05 o
   5   9   9        9.60       11.18      1.47 o
   6   9   9       73.61       80.32      4.91 o
   7   9   9       48.68       71.78      5.40 o
   1  10   9      147.10      157.65     10.06 o
   2  10   9       62.48       62.90      5.62 o
   3  10   9      106.67      108.73      8.89 o
   4  10   9       41.87       41.16      4.42 o
   5  10   9       34.64       42.07      3.11 o
   6  10   9      110.79      123.81     11.44 o
  -3  -9  10       24.59       19.52      4.37 o
  -2  -9  10        0.77       -2.34      2.34 o
  -1  -9  10       18.54       14.66      3.26 o
   0  -9  10       66.58       68.80      4.43 o
   1  -9  10       85.13       78.33      4.74 o
   2  -9  10        7.79       12.99      5.07 o
  -5  -8  10        1.47        1.98      4.52 o
  -4  -8  10      135.32      126.52      8.66 o
  -3  -8  10       44.37       33.61      2.26 o
  -2  -8  10      162.45      151.57      4.39 o
  -1  -8  10        4.78        4.66      1.69 o
   0  -8  10       95.10       94.42      3.93 o
   1  -8  10      105.04      112.75      3.63 o
   2  -8  10       36.51       44.64      3.24 o
   3  -8  10       40.65       35.22      4.31 o
  -6  -7  10       40.99       38.30      6.89 o
  -5  -7  10       49.61       52.45      4.05 o
  -4  -7  10      237.23      230.78      6.69 o
  -3  -7  10      145.09      142.18      3.75 o
  -2  -7  10       36.09       28.89      1.85 o
  -1  -7  10      105.40      110.43      4.33 o
   0  -7  10      207.06      208.09      4.10 o
   1  -7  10      158.17      170.50      6.62 o
   2  -7  10      136.72      136.79      4.49 o
   3  -7  10       24.36       23.37      2.42 o
   4  -7  10       63.73       56.73      5.20 o
   5  -7  10      145.20      145.36      6.88 o
  -6  -6  10       51.48       39.55      3.43 o
  -5  -6  10       31.11       29.00      2.66 o
  -4  -6  10      267.97      251.39      6.21 o
  -3  -6  10       44.36       41.48      1.99 o
  -2  -6  10      131.20      129.80      4.34 o
  -1  -6  10       62.90       67.49      2.17 o
   0  -6  10      225.64      246.07      4.07 o
   1  -6  10      503.39      516.32     10.10 o
   2  -6  10       28.00       26.03      1.56 o
   3  -6  10      236.49      219.11      5.35 o
   4  -6  10       90.44       91.21      3.91 o
   5  -6  10      146.73      152.68      5.19 o
   6  -6  10       84.69       79.47      7.55 o
  -6  -5  10       16.30       10.55      2.40 o
  -5  -5  10       42.16       39.68      3.05 o
  -4  -5  10      107.51      109.51      3.22 o
  -3  -5  10      123.58      121.33      3.80 o
  -2  -5  10       88.94       93.32      2.46 o
  -1  -5  10       23.01       23.18      1.49 o
   0  -5  10      310.19      348.24      6.47 o
   1  -5  10       83.63       91.98      2.56 o
   2  -5  10       77.26       70.06      2.28 o
   3  -5  10       27.44       31.80      1.53 o
   4  -5  10       97.36       95.38      3.66 o
   5  -5  10       83.76       83.93      3.39 o
   6  -5  10       25.85       32.07      2.99 o
  -7  -4  10       67.60       68.05      4.29 o
  -6  -4  10       30.45       24.94      2.42 o
  -5  -4  10        0.94       -0.42      1.47 o
  -4  -4  10       73.36       65.32      2.38 o
  -3  -4  10      100.43      104.35      2.83 o
  -2  -4  10      477.26      473.31      7.59 o
  -1  -4  10      437.36      465.58      7.32 o
   0  -4  10        0.98        0.12      0.71 o
   1  -4  10      135.37      144.59      2.71 o
   2  -4  10        4.18        0.31      0.84 o
   3  -4  10      361.09      365.32      5.71 o
   4  -4  10      332.45      340.70      5.50 o
   5  -4  10      213.40      206.22      4.23 o
   6  -4  10        5.54        8.09      1.69 o
   7  -4  10       71.84       70.88      4.16 o
  -7  -3  10       97.82       94.97      6.10 o
  -6  -3  10      194.85      199.17      5.69 o
  -5  -3  10      258.77      261.19      5.25 o
  -4  -3  10      230.36      231.20      4.21 o
  -3  -3  10      505.06      512.32      8.58 o
  -2  -3  10      213.57      211.18      4.04 o
  -1  -3  10      150.69      145.37      2.87 o
   0  -3  10      772.05      854.14     13.08 o
   1  -3  10      338.44      344.43      5.76 o
   2  -3  10      122.37      120.72      2.32 o
   3  -3  10      925.46      992.60     12.95 o
   4  -3  10      288.39      292.25      4.97 o
   5  -3  10      300.47      292.28      5.65 o
   6  -3  10        3.18        6.31      1.25 o
   7  -3  10       16.19       13.88      1.90 o
   8  -3  10       49.46       44.26      4.38 o
  -7  -2  10      103.98      107.73      6.72 o
  -6  -2  10       84.42       91.23      3.46 o
  -5  -2  10      104.48      103.57      2.87 o
  -4  -2  10      120.18      122.08      2.82 o
  -3  -2  10      696.22      710.84      9.53 o
  -2  -2  10      293.12      291.93      5.15 o
  -1  -2  10      361.96      388.93      5.80 o
   0  -2  10      336.38      351.64      5.75 o
   1  -2  10     1052.80     1135.34     14.99 o
   2  -2  10      507.38      544.42      7.62 o
   3  -2  10      879.41      934.26     12.63 o
   4  -2  10      706.69      707.98      9.55 o
   5  -2  10      145.30      150.01      3.10 o
   6  -2  10      130.38      133.74      3.44 o
   7  -2  10      253.65      241.09      4.78 o
   8  -2  10      211.10      198.93      6.08 o
  -7  -1  10       35.24       31.70      2.97 o
  -6  -1  10       42.96       40.24      2.25 o
  -5  -1  10      120.06      124.68      3.02 o
  -4  -1  10      460.70      453.29      6.78 o
  -3  -1  10      795.94      823.75     11.26 o
  -2  -1  10      175.72      187.29      3.61 o
  -1  -1  10      347.55      366.42      5.35 o
   0  -1  10      386.94      422.72      6.44 o
   1  -1  10      494.71      512.18      7.98 o
   2  -1  10       77.09       74.40      1.63 o
   3  -1  10     1171.10     1212.30     15.52 o
   4  -1  10      506.00      531.25      7.34 o
   5  -1  10      906.29      885.72     12.72 o
   6  -1  10        4.78        7.31      1.10 o
   7  -1  10       40.74       37.20      2.16 o
   8  -1  10       40.16       46.61      3.02 o
   9  -1  10       31.08       31.49      7.55 o
  -7   0  10       63.56       57.55      4.03 o
  -6   0  10       41.20       39.18      2.56 o
  -5   0  10      186.49      194.85      4.25 o
  -4   0  10      151.60      165.17      3.05 o
  -3   0  10     1002.15     1008.86     15.27 o
  -2   0  10      123.59      102.03      2.61 o
  -1   0  10      159.47      163.74      2.71 o
   0   0  10      587.71      647.66      8.50 o
   1   0  10      807.30      876.71     13.75 o
   2   0  10      233.77      229.05      3.36 o
   3   0  10      466.47      480.81      6.52 o
   4   0  10      248.56      230.15      3.64 o
   5   0  10      190.68      207.90      3.68 o
   6   0  10      213.48      215.49      3.85 o
   7   0  10       87.75       81.94      2.74 o
   8   0  10       43.94       54.86      3.29 o
   9   0  10       31.84       35.24      3.21 o
  -6   1  10      135.34      136.49      5.20 o
  -5   1  10      210.86      220.07      4.96 o
  -4   1  10      605.70      625.42      8.36 o
  -3   1  10      383.94      394.91      5.63 o
  -2   1  10        7.17        2.77      0.68 o
  -1   1  10      475.86      474.63      7.94 o
   0   1  10     1502.45     1691.41     21.20 o
   1   1  10     2010.20     2005.56     32.70 o
   2   1  10      574.95      549.49      7.23 o
   3   1  10      174.57      171.02      2.73 o
   4   1  10      198.02      227.72      3.60 o
   5   1  10      453.14      434.25      6.14 o
   6   1  10      119.83      119.91      2.63 o
   7   1  10      107.51      110.29      3.44 o
   8   1  10      100.70      106.06      3.54 o
   9   1  10        8.47        7.31      2.35 o
  -6   2  10       21.62       22.75      2.68 o
  -5   2  10      204.50      230.01      6.29 o
  -4   2  10      147.17      148.55      3.16 o
  -3   2  10      294.87      305.34      4.59 o
  -2   2  10        3.58        0.80      0.73 o
  -1   2  10      700.37      700.79     12.93 o
   0   2  10      723.56      761.21      9.79 o
   1   2  10     1616.68     1601.58     20.09 o
   2   2  10      603.10      609.21      7.74 o
   3   2  10      233.58      236.96      3.79 o
   4   2  10      356.19      359.32      5.07 o
   5   2  10      238.21      241.51      4.16 o
   6   2  10      148.38      145.26      3.04 o
   7   2  10      311.03      300.95      5.50 o
   8   2  10      189.65      184.67      4.84 o
   9   2  10       62.16       60.41      3.53 o
  -6   3  10       90.58      103.50      6.64 o
  -5   3  10      140.19      146.91      5.79 o
  -4   3  10      294.29      294.42      5.33 o
  -3   3  10      320.18      321.23      5.30 o
  -2   3  10       34.74       30.60      1.28 o
  -1   3  10     1275.16     1358.41     18.90 o
   0   3  10      897.98      857.50     11.02 o
   1   3  10      441.33      476.31      6.15 o
   2   3  10      214.22      190.89      2.77 o
   3   3  10      337.43      338.98      5.14 o
   4   3  10      678.94      706.69      9.38 o
   5   3  10      324.12      314.11      5.31 o
   6   3  10      172.42      174.50      3.23 o
   7   3  10       28.84       29.91      2.09 o
   8   3  10      132.31      136.62      4.06 o
   9   3  10       36.93       36.48      3.66 o
  -5   4  10      122.83      135.66      6.02 o
  -4   4  10      273.80      283.10      5.57 o
  -3   4  10      102.06       98.43      2.85 o
  -2   4  10      287.66      289.98      4.19 o
  -1   4  10      124.43      134.31      3.17 o
   0   4  10      195.71      194.24      3.24 o
   1   4  10      528.23      539.67      7.19 o
   2   4  10      576.05      586.67      7.44 o
   3   4  10      284.81      300.45      4.29 o
   4   4  10      610.36      590.66      8.25 o
   5   4  10        1.20       -0.32      0.91 o
   6   4  10       12.47        9.19      1.17 o
   7   4  10      167.06      167.98      3.77 o
   8   4  10      211.12      194.34      3.99 o
   9   4  10       52.31       50.60      4.02 o
  -5   5  10      115.76      108.68      5.84 o
  -4   5  10       19.60       17.09      2.13 o
  -3   5  10      300.46      294.96      5.69 o
  -2   5  10      313.83      325.97      4.63 o
  -1   5  10     1976.25     1964.00     43.40 o
   0   5  10      456.24      456.76      6.79 o
   1   5  10      225.80      227.33      3.34 o
   2   5  10      123.42      124.07      2.14 o
   3   5  10      404.70      403.17      5.53 o
   4   5  10     1081.20     1151.98     14.76 o
   5   5  10      104.00       91.81      2.32 o
   6   5  10       85.63       81.96      2.43 o
   7   5  10       93.51       95.07      3.15 o
   8   5  10      221.36      230.64      6.00 o
   9   5  10       64.18       68.25      5.05 o
  -4   6  10      259.03      278.46     10.13 o
  -3   6  10       80.30       88.64      3.12 o
  -2   6  10      363.13      359.97      8.52 o
  -1   6  10      231.04      252.53     10.40 o
   0   6  10      332.58      360.82     17.44 o
   1   6  10      175.40      176.16      6.68 o
   2   6  10      173.37      170.21      2.77 o
   3   6  10      281.92      293.48      4.48 o
   4   6  10      502.09      503.79      6.85 o
   5   6  10       83.52       86.29      2.43 o
   6   6  10      261.29      254.01      5.54 o
   7   6  10       86.26       78.94      3.79 o
   8   6  10      102.65      107.13      4.67 o
   9   6  10       26.08       31.59      5.86 o
  -3   7  10       98.38      111.05      7.35 o
  -2   7  10      104.87      102.70      5.91 o
  -1   7  10      101.63      112.37     10.97 o
   0   7  10      284.34      303.70      8.76 o
   1   7  10      141.11      140.48      4.50 o
   2   7  10      241.49      238.57      7.78 o
   3   7  10      212.27      213.91      3.88 o
   4   7  10      423.81      423.92      6.50 o
   5   7  10        1.41        1.64      1.04 o
   6   7  10       97.98       92.67      3.20 o
   7   7  10      133.20      146.01      4.82 o
   8   7  10      140.34      155.64      6.29 o
  -2   8  10       62.70       56.58      5.17 o
  -1   8  10       65.40       63.18      4.09 o
   0   8  10       63.65       65.82      4.40 o
   1   8  10      145.63      146.39      5.43 o
   2   8  10       32.89       39.51      3.00 o
   3   8  10       77.45       86.47      6.56 o
   4   8  10       66.24       72.81      1.72 o
   5   8  10        9.73        7.28      1.13 o
   6   8  10      109.96      116.10      4.07 o
   7   8  10       32.42       28.17      3.29 o
   8   8  10       34.41       32.76      4.76 o
  -1   9  10       59.10       77.53      8.10 o
   0   9  10      406.89      420.65     12.62 o
   1   9  10       30.27       29.38      2.70 o
   2   9  10      169.97      161.07      6.55 o
   3   9  10       81.96       83.09      4.31 o
   4   9  10      117.30      115.50      3.49 o
   5   9  10       62.36       73.13      3.04 o
   6   9  10      121.49      127.32      5.80 o
   7   9  10       56.40       62.96      7.19 o
   1  10  10      126.00      136.15      8.20 o
   2  10  10       69.37       76.49      6.38 o
   3  10  10       82.24       95.05      8.30 o
   4  10  10       78.47       84.71      6.81 o
   5  10  10       30.72       24.19      4.15 o
  -2  -9  11        5.93        3.60      2.94 o
  -1  -9  11       21.79       19.20      2.93 o
   0  -9  11       46.23       44.93      3.40 o
   1  -9  11      106.00      106.64      7.42 o
  -4  -8  11       12.48        3.21      3.95 o
  -3  -8  11       41.32       33.06      3.31 o
  -2  -8  11       52.28       45.45      3.11 o
  -1  -8  11       84.73       87.44      3.78 o
   0  -8  11       10.12        7.41      1.93 o
   1  -8  11       80.75       88.38      4.27 o
   2  -8  11        1.27       -0.62      2.20 o
   3  -8  11       68.68       64.87      7.08 o
  -5  -7  11       66.39       50.55      5.88 o
  -4  -7  11        2.93        2.13      2.80 o
  -3  -7  11      107.60       96.19      3.49 o
  -2  -7  11      156.84      139.62      4.22 o
  -1  -7  11       38.22       39.91      2.46 o
   0  -7  11      185.76      203.10      4.27 o
   1  -7  11      140.92      154.08      4.59 o
   2  -7  11       35.83       34.85      2.29 o
   3  -7  11       22.92       27.47      2.94 o
   4  -7  11       66.38       55.19      5.61 o
  -6  -6  11       53.48       45.04      4.68 o
  -5  -6  11       28.42       22.43      2.96 o
  -4  -6  11        0.29       -2.22      2.34 o
  -3  -6  11      137.15      129.89      5.16 o
  -2  -6  11       16.85       12.13      1.48 o
  -1  -6  11      285.88      302.17      5.39 o
   0  -6  11       18.08       22.20      1.43 o
   1  -6  11      259.11      272.52      4.71 o
   2  -6  11       50.40       52.76      2.84 o
   3  -6  11      100.47       99.00      3.89 o
   4  -6  11       33.10       36.72      3.94 o
   5  -6  11      152.62      168.77      6.23 o
  -6  -5  11       16.05        7.75      3.76 o
  -5  -5  11       16.18       17.24      2.68 o
  -4  -5  11        7.88        6.27      1.77 o
  -3  -5  11      409.41      384.94      8.09 o
  -2  -5  11      195.87      199.76      4.49 o
  -1  -5  11        5.26        2.11      1.04 o
   0  -5  11      263.49      291.10      5.27 o
   1  -5  11      318.26      317.13      5.01 o
   2  -5  11      132.85      131.15      3.14 o
   3  -5  11      100.79       95.12      2.72 o
   4  -5  11        2.46        3.14      1.50 o
   5  -5  11       22.37       22.94      2.11 o
   6  -5  11       94.77       91.17      4.52 o
  -6  -4  11       45.10       37.84      3.13 o
  -5  -4  11       29.13       29.68      2.33 o
  -4  -4  11       17.14       13.95      1.49 o
  -3  -4  11     1048.12     1023.01     20.81 o
  -2  -4  11      194.95      199.61      3.77 o
  -1  -4  11      247.64      274.87      4.84 o
   0  -4  11       14.53       15.33      1.09 o
   1  -4  11       65.53       77.59      1.95 o
   2  -4  11      305.68      310.61      5.30 o
   3  -4  11      162.08      162.09      3.30 o
   4  -4  11      284.46      262.38      4.81 o
   5  -4  11       88.76       88.54      3.20 o
   6  -4  11       74.20       75.01      3.44 o
   7  -4  11       64.28       67.16      4.46 o
  -6  -3  11       36.85       28.92      2.94 o
  -5  -3  11      135.77      133.67      5.12 o
  -4  -3  11      390.20      381.46      7.78 o
  -3  -3  11      910.54      903.34     22.22 o
  -2  -3  11      128.81      117.49      2.69 o
  -1  -3  11      148.67      153.76      3.09 o
   0  -3  11      229.82      250.81      4.35 o
   1  -3  11     1292.62     1350.40     19.33 o
   2  -3  11      566.93      565.77      7.80 o
   3  -3  11      358.25      368.53      5.68 o
   4  -3  11       69.15       75.69      2.28 o
   5  -3  11      352.93      323.60      6.26 o
   6  -3  11       78.42       86.10      4.03 o
   7  -3  11       49.33       53.59      3.23 o
  -6  -2  11       25.73       25.11      2.41 o
  -5  -2  11        1.92        0.27      1.63 o
  -4  -2  11       35.64       39.18      1.71 o
  -3  -2  11      967.04      964.48     16.96 o
  -2  -2  11      162.46      159.59      4.04 o
  -1  -2  11      300.59      326.39      5.24 o
   0  -2  11      343.46      372.83      5.61 o
   1  -2  11       19.29       25.17      1.26 o
   2  -2  11      615.44      650.64      9.04 o
   3  -2  11        8.44       12.72      0.92 o
   4  -2  11      537.13      526.49      7.48 o
   5  -2  11      148.94      154.11      3.37 o
   6  -2  11      287.85      286.82      5.16 o
   7  -2  11      115.18      119.03      6.41 o
   8  -2  11      205.94      204.01      6.38 o
  -6  -1  11       43.86       38.36      2.59 o
  -5  -1  11       69.09       77.61      2.98 o
  -4  -1  11      153.39      150.54      3.46 o
  -3  -1  11      184.27      186.94      3.58 o
  -2  -1  11       28.60       29.30      1.41 o
  -1  -1  11      420.39      448.56      6.43 o
   0  -1  11      354.48      392.25      5.64 o
   1  -1  11      463.92      500.48      8.28 o
   2  -1  11        0.91       -0.57      0.60 o
   3  -1  11       14.40       11.62      0.86 o
   4  -1  11      761.80      814.65     11.28 o
   5  -1  11      711.51      725.45     10.31 o
   6  -1  11      166.31      169.07      3.55 o
   7  -1  11        4.23       -0.74      1.64 o
   8  -1  11        5.39        8.43      2.33 o
  -6   0  11       90.22       84.54      4.97 o
  -5   0  11      215.52      228.51      4.88 o
  -4   0  11      313.91      316.68      5.25 o
  -3   0  11      121.29      116.77      2.71 o
  -2   0  11       13.13       11.61      0.92 o
  -1   0  11      220.95      232.25      3.55 o
   0   0  11      450.70      477.28      6.50 o
   1   0  11      388.52      402.35      7.64 o
   2   0  11      431.23      441.57      6.19 o
   3   0  11       66.71       50.33      1.61 o
   4   0  11      623.33      600.52      8.33 o
   5   0  11      381.33      373.32      5.98 o
   6   0  11       59.12       67.28      2.41 o
   7   0  11       51.35       55.63      2.25 o
   8   0  11       58.83       59.72      3.41 o
   9   0  11       23.12       22.22      2.84 o
  -6   1  11      155.31      157.87      6.04 o
  -5   1  11      227.34      229.62      5.47 o
  -4   1  11      458.88      452.97      7.03 o
  -3   1  11      416.38      411.26      5.89 o
  -2   1  11      195.64      198.90      3.75 o
  -1   1  11      291.66      313.59      4.47 o
   0   1  11     1121.87     1222.82     16.09 o
   1   1  11     1107.97     1141.16     15.06 o
   2   1  11      544.09      544.53      7.20 o
   3   1  11      240.75      266.67      3.93 o
   4   1  11     1834.18     1880.59     24.58 o
   5   1  11      247.15      246.42      4.15 o
   6   1  11      445.70      444.56      7.05 o
   7   1  11        1.14        3.43      1.64 o
   8   1  11       79.46       71.60      3.52 o
   9   1  11       89.18       90.84      4.69 o
  -6   2  11       85.88       99.36      5.96 o
  -5   2  11       69.45       73.60      4.01 o
  -4   2  11      296.90      296.06      5.28 o
  -3   2  11      230.23      225.42      3.72 o
  -2   2  11      861.59      846.48     12.28 o
  -1   2  11      255.77      265.14      6.31 o
   0   2  11      510.01      533.19      7.20 o
   1   2  11      641.77      631.56     10.66 o
   2   2  11      468.67      471.98      6.19 o
   3   2  11      176.92      178.76      3.41 o
   4   2  11     1045.72     1069.00     14.29 o
   5   2  11      452.71      445.39      6.32 o
   6   2  11       93.78       93.08      2.41 o
   7   2  11      160.65      173.57      3.78 o
   8   2  11      142.27      136.06      4.43 o
   9   2  11       94.42      107.11      5.18 o
  -5   3  11      115.74      118.14      5.99 o
  -4   3  11      202.48      197.29      4.50 o
  -3   3  11      290.08      277.47      5.34 o
  -2   3  11      293.69      295.08      4.27 o
  -1   3  11       43.23       49.61      1.58 o
   0   3  11      295.84      294.49      4.22 o
   1   3  11      533.76      554.99      8.32 o
   2   3  11      376.16      391.06      5.37 o
   3   3  11      248.25      245.34      3.98 o
   4   3  11     1396.56     1468.72     18.74 o
   5   3  11       98.59      108.39      2.43 o
   6   3  11      239.52      242.54      4.30 o
   7   3  11       40.59       37.51      1.86 o
   8   3  11       70.65       73.58      4.68 o
   9   3  11       58.00       66.71      4.62 o
  -5   4  11        1.05       -0.20      2.39 o
  -4   4  11      260.15      265.50      6.53 o
  -3   4  11      191.48      187.58      4.62 o
  -2   4  11      268.53      274.55      4.10 o
  -1   4  11        5.29        3.04      0.67 o
   0   4  11      347.53      317.91      6.61 o
   1   4  11      306.14      334.32      4.49 o
   2   4  11      561.34      551.54      7.62 o
   3   4  11      457.48      480.03      6.78 o
   4   4  11       76.76       78.54      2.08 o
   5   4  11        5.32        2.72      0.96 o
   6   4  11       25.39       27.21      1.40 o
   7   4  11       62.85       68.39      2.79 o
   8   4  11      191.59      190.69      5.19 o
   9   4  11       89.18       97.17      5.26 o
  -4   5  11       69.98       72.84      6.00 o
  -3   5  11      170.35      164.10      4.12 o
  -2   5  11      365.20      363.10      5.44 o
  -1   5  11       62.70       66.24      1.80 o
   0   5  11      688.64      694.48      9.96 o
   1   5  11      403.47      396.92      5.77 o
   2   5  11      219.52      227.38      3.54 o
   3   5  11      247.35      250.65      4.21 o
   4   5  11      545.74      545.00      7.69 o
   5   5  11      184.76      197.17      3.69 o
   6   5  11      138.57      133.03      3.05 o
   7   5  11      142.36      147.96      3.98 o
   8   5  11       96.10      104.82      4.68 o
   9   5  11       68.71       84.73      6.11 o
  -4   6  11      270.97      308.16     22.03 o
  -3   6  11      196.66      211.12      5.82 o
  -2   6  11      101.34      106.54      3.47 o
  -1   6  11       57.41       57.81      3.94 o
   0   6  11      306.45      313.18     14.23 o
   1   6  11      407.53      399.19     11.14 o
   2   6  11      264.47      267.35      3.66 o
   3   6  11      270.63      256.34      4.39 o
   4   6  11      161.25      165.92      2.87 o
   5   6  11      141.39      132.08      2.81 o
   6   6  11       99.91       98.97      2.99 o
   7   6  11       54.94       55.01      2.94 o
   8   6  11       72.49       72.45      4.54 o
  -3   7  11       37.60       37.43      5.03 o
  -2   7  11       82.55       69.56      5.49 o
  -1   7  11       14.86       18.01      2.15 o
   0   7  11      588.73      616.00     19.75 o
   1   7  11       86.89       92.22      5.44 o
   2   7  11      156.07      143.28      5.72 o
   3   7  11      194.84      202.64      4.48 o
   4   7  11      127.42      114.31      2.50 o
   5   7  11      226.69      240.16      4.62 o
   6   7  11       49.01       44.24      2.42 o
   7   7  11       85.90       94.72      4.36 o
   8   7  11       98.08      113.53      5.57 o
  -2   8  11       45.00       57.34     11.85 o
  -1   8  11      179.08      194.60     10.62 o
   0   8  11      214.65      206.71      9.02 o
   1   8  11      165.87      160.93      6.18 o
   2   8  11       28.33       29.48      2.67 o
   3   8  11       51.21       58.74      7.11 o
   4   8  11      112.82      123.46      2.70 o
   5   8  11      111.53      107.07      3.01 o
   6   8  11       12.15       17.45      2.26 o
   7   8  11       25.39       27.54      3.40 o
   0   9  11      299.33      308.26     11.82 o
   1   9  11       92.86       97.26      5.36 o
   2   9  11       27.66       21.20      2.71 o
   3   9  11       88.20       91.76      7.89 o
   4   9  11       83.44       92.62      4.71 o
   5   9  11      236.18      245.77      6.32 o
   6   9  11       34.84       43.77      4.71 o
   3  10  11       93.34      119.50      9.29 o
   4  10  11       94.59       95.61      7.39 o
  -3  -8  12      102.43       81.86      6.14 o
  -2  -8  12       33.74       29.29      2.67 o
  -1  -8  12       96.23       94.29      4.63 o
   0  -8  12        6.24        0.32      1.94 o
   1  -8  12        5.86        5.01      1.89 o
   2  -8  12       36.49       36.80      3.03 o
  -4  -7  12       26.52       23.42      3.20 o
  -3  -7  12      108.43       91.37      4.53 o
  -2  -7  12      154.62      144.03      4.52 o
  -1  -7  12       49.48       48.97      2.65 o
   0  -7  12      121.05      121.75      3.75 o
   1  -7  12      101.07       90.70      3.44 o
   2  -7  12      264.31      262.73      7.15 o
   3  -7  12       49.11       60.95      5.17 o
   4  -7  12       51.57       25.93      5.42 o
  -5  -6  12       76.58       67.83      6.76 o
  -4  -6  12       17.35       19.44      2.86 o
  -3  -6  12      161.36      153.50      5.04 o
  -2  -6  12       18.08       16.20      1.70 o
  -1  -6  12       20.02       22.27      2.09 o
   0  -6  12       90.35       92.40      2.88 o
   1  -6  12      115.54      118.55      4.63 o
   2  -6  12      345.25      335.02     14.51 o
   3  -6  12       15.97       15.62      1.91 o
   4  -6  12       53.07       56.09      4.66 o
   5  -6  12       36.68       34.77      3.69 o
  -5  -5  12        0.20       -0.60      2.41 o
  -4  -5  12       79.69       71.80      3.85 o
  -3  -5  12      105.33       85.52      4.48 o
  -2  -5  12      109.50      106.22      3.26 o
  -1  -5  12      123.75      127.66      3.03 o
   0  -5  12       24.06       27.60      1.53 o
   1  -5  12      278.75      280.62      4.69 o
   2  -5  12      375.12      374.15      6.35 o
   3  -5  12        7.11        4.41      1.71 o
   4  -5  12        0.68        0.13      1.53 o
   5  -5  12       65.10       69.27      4.33 o
   6  -5  12       73.05       71.60      6.18 o
  -6  -4  12       77.94       70.11      5.03 o
  -5  -4  12       64.26       52.75      3.42 o
  -4  -4  12       66.55       64.64      3.09 o
  -3  -4  12      105.70      102.15      3.99 o
  -2  -4  12      199.48      206.47      3.88 o
  -1  -4  12       19.18       20.73      1.40 o
   0  -4  12      339.36      379.72      7.36 o
   1  -4  12        8.40       11.94      1.06 o
   2  -4  12      341.61      336.27      5.83 o
   3  -4  12       14.60        7.87      1.06 o
   4  -4  12      212.31      198.66      4.11 o
   5  -4  12       51.54       55.13      2.99 o
   6  -4  12      159.10      157.90      5.93 o
   7  -4  12       10.52       18.42      4.21 o
  -6  -3  12      104.81      107.49      7.66 o
  -5  -3  12       57.37       59.15      3.31 o
  -4  -3  12      121.21      104.53      3.43 o
  -3  -3  12       58.43       58.51      2.87 o
  -2  -3  12      164.83      155.70      3.69 o
  -1  -3  12      222.33      242.57      4.19 o
   0  -3  12      144.83      154.64      3.32 o
   1  -3  12     1446.74     1480.09     19.58 o
   2  -3  12      576.21      561.21      9.26 o
   3  -3  12       36.91       37.64      1.88 o
   4  -3  12       80.18       75.57      2.66 o
   5  -3  12       75.35       79.66      2.65 o
   6  -3  12      117.31      121.74      4.73 o
   7  -3  12      136.66      154.52      5.81 o
  -6  -2  12       99.76      103.28      6.56 o
  -5  -2  12       23.92       23.31      1.84 o
  -4  -2  12       57.39       55.91      2.41 o
  -3  -2  12       23.26       21.83      1.40 o
  -2  -2  12      916.39      930.34     13.33 o
  -1  -2  12      246.05      264.82      4.59 o
   0  -2  12      413.82      438.55      6.59 o
   1  -2  12       47.23       52.25      1.94 o
   2  -2  12      298.05      281.18      5.76 o
   3  -2  12       11.01       11.48      0.97 o
   4  -2  12      286.72      286.02      4.85 o
   5  -2  12      207.72      206.01      4.22 o
   6  -2  12       80.39       84.19      3.22 o
   7  -2  12       72.32       81.71      5.93 o
   8  -2  12      131.47      132.06      5.38 o
  -6  -1  12      129.82      127.79      6.45 o
  -5  -1  12       14.67       14.75      1.78 o
  -4  -1  12       81.42       77.32      2.74 o
  -3  -1  12      174.42      161.03      3.39 o
  -2  -1  12      759.31      803.82     15.34 o
  -1  -1  12      171.93      183.96      3.58 o
   0  -1  12      188.15      196.55      3.20 o
   1  -1  12      267.05      285.08      4.55 o
   2  -1  12      233.65      240.11      4.83 o
   3  -1  12      119.93      125.35      2.61 o
   4  -1  12      961.94      980.16     12.95 o
   5  -1  12      116.93      126.42      3.14 o
   6  -1  12      216.60      207.10      4.31 o
   7  -1  12       12.13       14.18      1.90 o
   8  -1  12        7.06        7.64      2.69 o
  -6   0  12      152.00      151.05      6.42 o
  -5   0  12       81.77       72.54      3.30 o
  -4   0  12      123.87      113.95      3.24 o
  -3   0  12      257.98      244.33      4.48 o
  -2   0  12     1296.09     1267.69     19.91 o
  -1   0  12      211.13      218.92      3.79 o
   0   0  12      327.79      349.83      5.02 o
   1   0  12      357.50      371.89      5.69 o
   2   0  12       16.32       18.91      0.89 o
   3   0  12      526.78      544.16      7.43 o
   4   0  12      107.02      114.34      2.48 o
   5   0  12      409.79      395.29      6.29 o
   6   0  12       43.69       48.91      2.26 o
   7   0  12       74.96       76.20      3.29 o
   8   0  12       51.73       46.50      3.26 o
  -6   1  12       76.63       83.93      7.13 o
  -5   1  12       11.24        4.98      2.00 o
  -4   1  12      171.87      171.54      4.05 o
  -3   1  12      311.82      289.68      5.03 o
  -2   1  12      919.13      866.72     12.35 o
  -1   1  12      149.33      152.21      2.67 o
   0   1  12      405.01      432.74      5.97 o
   1   1  12      525.47      553.18      7.47 o
   2   1  12      902.96      887.32     11.56 o
   3   1  12       85.32       92.67      1.96 o
   4   1  12      723.59      754.65     10.48 o
   5   1  12      379.36      397.43      6.40 o
   6   1  12      347.15      338.17      5.63 o
   7   1  12      120.00      122.52      3.18 o
   8   1  12       66.45       70.66      4.27 o
   9   1  12       95.12      119.55      7.65 o
  -5   2  12       11.14        8.80      2.34 o
  -4   2  12       77.73       78.92      2.85 o
  -3   2  12      286.70      277.81      4.99 o
  -2   2  12      450.14      448.24      6.53 o
  -1   2  12       76.48       69.45      2.09 o
   0   2  12      614.20      658.71      8.44 o
   1   2  12      458.18      445.42      7.18 o
   2   2  12        0.92        0.23      0.55 o
   3   2  12      484.32      489.77      6.77 o
   4   2  12        5.12        7.38      0.83 o
   5   2  12      555.27      565.58      8.21 o
   6   2  12      335.05      343.37      5.31 o
   7   2  12       76.18       81.25      2.87 o
   8   2  12       47.68       49.90      2.77 o
   9   2  12       90.13      107.21      6.68 o
  -5   3  12       80.52       73.28      4.95 o
  -4   3  12      299.42      318.74      8.22 o
  -3   3  12      284.05      275.88      5.82 o
  -2   3  12       39.07       38.36      1.45 o
  -1   3  12       66.63       56.39      1.55 o
   0   3  12       79.10       83.51      1.75 o
   1   3  12      720.18      716.38     13.66 o
   2   3  12      601.81      596.39      9.31 o
   3   3  12       72.11       71.45      1.91 o
   4   3  12       37.35       39.98      1.64 o
   5   3  12      653.09      671.94      9.20 o
   6   3  12      150.96      156.09      3.33 o
   7   3  12      151.09      149.51      4.07 o
   8   3  12        7.24        5.83      1.73 o
   9   3  12       23.43       28.40      3.78 o
  -4   4  12      202.47      212.65      8.10 o
  -3   4  12      288.30      275.76      5.27 o
  -2   4  12      228.64      240.27      4.02 o
  -1   4  12       73.77       76.76      1.74 o
   0   4  12      172.21      166.70      2.83 o
   1   4  12      581.28      580.73     10.08 o
   2   4  12      392.54      412.23      6.36 o
   3   4  12      285.16      270.63      4.17 o
   4   4  12       24.25       26.78      1.49 o
   5   4  12      156.84      156.07      2.98 o
   6   4  12       43.46       45.30      2.07 o
   7   4  12       32.69       38.75      2.23 o
   8   4  12      114.67      129.62      4.73 o
   9   4  12       53.97       44.26      4.24 o
  -4   5  12      206.53      214.81      7.46 o
  -3   5  12      268.23      261.05      5.61 o
  -2   5  12      170.92      171.73      3.42 o
  -1   5  12      178.05      170.23      3.90 o
   0   5  12      493.30      485.53      7.40 o
   1   5  12      401.61      400.58      5.91 o
   2   5  12      162.14      159.91      2.69 o
   3   5  12      250.93      251.69      3.90 o
   4   5  12      140.81      132.76      2.60 o
   5   5  12     1220.83     1233.39     18.45 o
   6   5  12      175.13      175.56      3.95 o
   7   5  12      108.64      115.19      3.99 o
   8   5  12       22.32       29.76      2.98 o
   9   5  12       54.78       54.21      5.14 o
  -3   6  12      249.45      249.21      9.29 o
  -2   6  12      166.96      172.20      5.04 o
  -1   6  12      177.25      171.38      4.56 o
   0   6  12      134.31      139.83      3.88 o
   1   6  12      454.98      434.62     10.45 o
   2   6  12      260.79      257.96      3.60 o
   3   6  12      229.90      219.48      4.03 o
   4   6  12      285.12      291.21      4.42 o
   5   6  12      246.02      240.45      4.53 o
   6   6  12       18.15       22.13      1.65 o
   7   6  12       39.46       34.87      2.26 o
   8   6  12       69.92       83.97      5.41 o
  -2   7  12       69.53       62.78      5.03 o
  -1   7  12       69.04       65.53      4.47 o
   0   7  12       81.22       88.21      7.83 o
   1   7  12      169.19      178.91      8.40 o
   2   7  12       32.85       29.12      2.46 o
   3   7  12      108.18      111.71      2.42 o
   4   7  12      127.09      131.12      3.19 o
   5   7  12      312.98      323.63      5.88 o
   6   7  12        6.39        7.63      1.83 o
   7   7  12       38.50       41.31      3.02 o
   8   7  12       72.49       84.90      6.16 o
  -1   8  12      129.61      135.70     11.23 o
   0   8  12      137.72      154.51     11.28 o
   1   8  12       96.40       95.18      5.66 o
   2   8  12       90.20       85.78      4.43 o
   3   8  12       85.70      106.08     10.79 o
   4   8  12      107.66      104.59      3.10 o
   5   8  12       91.78       99.86      3.29 o
   6   8  12        3.63        8.75      2.50 o
   7   8  12       11.61       10.40      2.73 o
   1   9  12      212.24      197.73     11.23 o
   2   9  12       18.50       16.37      3.22 o
   3   9  12       57.04       55.04      5.08 o
   4   9  12       99.69      123.69      8.71 o
   5   9  12      112.66      120.41      5.39 o
   6   9  12       47.24       62.21      4.77 o
  -2  -8  13       58.56       66.08     10.14 o
  -1  -8  13       31.13       30.61      3.33 o
   0  -8  13       20.82       14.57      3.58 o
   1  -8  13       14.48       16.15      2.96 o
  -4  -7  13       64.54       42.52      5.27 o
  -3  -7  13        8.80        8.48      3.39 o
  -2  -7  13       57.84       57.94      4.36 o
  -1  -7  13       94.27       94.54      4.12 o
   0  -7  13       48.86       50.20      2.89 o
   1  -7  13       61.75       62.04      3.39 o
   2  -7  13      114.39      115.07      4.61 o
   3  -7  13       64.10       67.30      5.53 o
  -4  -6  13       59.12       41.33      3.37 o
  -3  -6  13        8.41        1.15      2.58 o
  -2  -6  13       54.57       49.82      4.92 o
  -1  -6  13        4.93        1.84      1.94 o
   0  -6  13      123.51      124.63      3.47 o
   1  -6  13       48.36       48.98      3.02 o
   2  -6  13       72.10       76.82      4.78 o
   3  -6  13        0.19        0.11      1.94 o
   4  -6  13       58.96       54.07      4.28 o
   5  -6  13       26.81       21.22      4.74 o
  -5  -5  13       17.80       12.11      3.18 o
  -4  -5  13        4.29        5.74      2.27 o
  -3  -5  13        5.99        4.45      1.81 o
  -2  -5  13      131.61      138.75      6.81 o
  -1  -5  13      188.66      197.04      4.44 o
   0  -5  13       18.89       22.83      1.49 o
   1  -5  13      156.78      166.43      4.27 o
   2  -5  13       29.08       31.88      2.45 o
   3  -5  13       95.83       95.36      4.11 o
   4  -5  13       24.27       22.81      2.25 o
   5  -5  13       63.25       80.59      5.08 o
   6  -5  13       41.70       36.65      4.30 o
  -5  -4  13      157.91      126.25      7.00 o
  -4  -4  13      210.04      191.39     10.02 o
  -3  -4  13        1.40        1.45      1.67 o
  -2  -4  13      298.46      307.68      5.68 o
  -1  -4  13       78.41       82.29      2.38 o
   0  -4  13      184.48      202.15      3.97 o
   1  -4  13      129.35      128.73      2.75 o
   2  -4  13      156.94      148.66      3.83 o
   3  -4  13      158.72      150.86      3.40 o
   4  -4  13       94.73       90.50      4.01 o
   5  -4  13      122.47      122.11      4.51 o
   6  -4  13       49.61       60.97      5.77 o
  -5  -3  13       44.37       39.61      3.25 o
  -4  -3  13       42.23       36.58      3.74 o
  -3  -3  13      217.19      205.39      4.87 o
  -2  -3  13      316.24      327.79      6.44 o
  -1  -3  13      109.66      119.42      3.26 o
   0  -3  13      110.58      119.47      2.84 o
   1  -3  13      542.29      544.01      8.12 o
   2  -3  13      818.08      771.00     12.17 o
   3  -3  13      636.32      627.71      9.15 o
   4  -3  13       46.04       42.75      1.79 o
   5  -3  13       11.96       12.45      1.62 o
   6  -3  13      117.70      121.34      4.44 o
   7  -3  13      171.11      178.31      7.02 o
  -5  -2  13       20.58       12.84      2.41 o
  -4  -2  13       13.77        9.82      1.73 o
  -3  -2  13      110.35      105.94      3.01 o
  -2  -2  13      765.15      798.40     12.47 o
  -1  -2  13      363.63      389.17      6.46 o
   0  -2  13       20.30       24.22      1.28 o
   1  -2  13      250.32      259.30      4.65 o
   2  -2  13        9.53        9.00      1.14 o
   3  -2  13      828.65      830.35     11.55 o
   4  -2  13       16.85       16.32      1.29 o
   5  -2  13      163.89      158.04      3.64 o
   6  -2  13       27.33       29.00      2.08 o
   7  -2  13       91.44       91.75      5.00 o
  -5  -1  13        4.16        0.40      1.72 o
  -4  -1  13       24.95       23.78      1.85 o
  -3  -1  13       97.68       89.71      3.49 o
  -2  -1  13      232.68      239.88      4.28 o
  -1  -1  13       79.24       82.78      2.24 o
   0  -1  13       86.79       96.19      2.17 o
   1  -1  13       45.50       47.85      1.63 o
   2  -1  13      923.34      899.09     12.75 o
   3  -1  13      155.55      159.18      3.08 o
   4  -1  13        7.33        8.18      1.00 o
   5  -1  13       99.76      104.56      2.74 o
   6  -1  13      103.11      103.98      3.96 o
   7  -1  13       45.23       42.86      3.74 o
   8  -1  13       66.28       66.98      4.30 o
  -5   0  13      102.65       93.30      5.46 o
  -4   0  13       42.90       37.20      2.23 o
  -3   0  13      185.12      168.01      4.40 o
  -2   0  13      232.51      230.37      4.06 o
  -1   0  13      395.30      403.72      6.34 o
   0   0  13       74.16       88.50      2.51 o
   1   0  13      873.03      885.72     12.43 o
   2   0  13       48.59       47.46      2.02 o
   3   0  13      645.22      649.64      9.14 o
   4   0  13       12.88        6.41      0.94 o
   5   0  13      106.53      104.60      2.68 o
   6   0  13       74.75       80.62      3.25 o
   7   0  13       79.65       79.36      4.59 o
   8   0  13       44.09       44.45      3.92 o
  -5   1  13       93.96       96.61      4.83 o
  -4   1  13       43.79       41.62      2.33 o
  -3   1  13      180.99      164.70      3.92 o
  -2   1  13      239.41      221.35      4.19 o
  -1   1  13      234.55      253.50      4.10 o
   0   1  13      359.52      378.34      5.85 o
   1   1  13      490.20      474.93      6.56 o
   2   1  13      784.50      761.93     12.85 o
   3   1  13      197.39      201.98      3.38 o
   4   1  13        3.59        2.53      0.94 o
   5   1  13      655.88      650.49      9.39 o
   6   1  13      211.40      220.77      4.55 o
   7   1  13      142.09      138.04      4.76 o
   8   1  13       78.82       85.95      4.60 o
  -5   2  13      117.08      119.72      6.18 o
  -4   2  13      110.45      109.43      4.50 o
  -3   2  13      105.57      100.12      2.93 o
  -2   2  13      329.87      316.55      8.98 o
  -1   2  13      728.51      740.89     12.49 o
   0   2  13      216.24      236.16      4.09 o
   1   2  13      567.57      535.52      7.87 o
   2   2  13      152.32      155.13      2.86 o
   3   2  13        8.57        8.72      0.88 o
   4   2  13      220.52      221.93      4.08 o
   5   2  13      489.01      481.56      7.19 o
   6   2  13      359.70      354.37      6.10 o
   7   2  13       41.91       46.30      2.28 o
   8   2  13       45.29       43.96      3.28 o
   9   2  13       15.48       20.20      5.58 o
  -4   3  13       58.59       48.77      3.74 o
  -3   3  13      352.84      339.11      6.75 o
  -2   3  13       83.43       77.76      2.26 o
  -1   3  13       59.06       60.19      1.78 o
   0   3  13      123.03      123.93      2.54 o
   1   3  13      464.61      449.57      9.80 o
   2   3  13      176.48      186.32      3.51 o
   3   3  13      281.67      292.19      4.89 o
   4   3  13        0.85        0.31      0.91 o
   5   3  13      632.87      636.56     11.27 o
   6   3  13      179.81      187.58      4.08 o
   7   3  13       79.42       81.41      4.82 o
   8   3  13       13.11       14.24      2.29 o
   9   3  13       28.35       34.63      4.97 o
  -4   4  13       16.37       10.21      2.71 o
  -3   4  13      126.83      123.34      4.51 o
  -2   4  13      432.39      413.30      7.12 o
  -1   4  13      489.50      479.61      8.68 o
   0   4  13      215.71      201.87      3.18 o
   1   4  13      391.08      392.53      7.46 o
   2   4  13      375.53      374.42      5.43 o
   3   4  13       15.09       15.13      0.93 o
   4   4  13      305.26      320.91      5.60 o
   5   4  13      103.72      107.92      2.79 o
   6   4  13      142.13      159.61      3.76 o
   7   4  13       40.33       39.04      2.71 o
   8   4  13       85.94      103.18      6.08 o
  -3   5  13      210.05      212.03      7.63 o
  -2   5  13      201.05      202.44      4.67 o
  -1   5  13      154.13      147.09      2.92 o
   0   5  13       85.86       78.01      2.38 o
   1   5  13      295.63      290.01      4.31 o
   2   5  13      153.12      162.43      2.69 o
   3   5  13      141.81      134.92      2.70 o
   4   5  13      124.32      119.56      2.70 o
   5   5  13      479.81      513.65      9.57 o
   6   5  13      267.38      268.76      5.39 o
   7   5  13       66.94       72.60      3.56 o
   8   5  13       46.31       45.48      5.60 o
  -3   6  13      238.87      285.81     26.35 o
  -2   6  13      116.47      108.84      5.43 o
  -1   6  13       74.95       64.79      2.83 o
   0   6  13       62.31       64.78      2.73 o
   1   6  13      142.63      145.09      3.50 o
   2   6  13      418.41      415.62      5.67 o
   3   6  13      239.81      228.42      4.29 o
   4   6  13      181.53      173.96      3.43 o
   5   6  13       46.86       51.29      2.61 o
   6   6  13       76.83       88.77      3.38 o
   7   6  13       44.21       41.23      2.95 o
   8   6  13       59.91       71.11      5.91 o
  -2   7  13       94.40       89.72      8.34 o
  -1   7  13       32.86       26.13      4.27 o
   0   7  13        9.05        7.40      2.88 o
   1   7  13      101.58       94.44      5.75 o
   2   7  13      108.46      108.93      3.28 o
   3   7  13       43.59       46.89      1.70 o
   4   7  13      103.20       97.90      3.22 o
   5   7  13       52.68       48.12      2.34 o
   6   7  13       88.81       85.64      3.87 o
   7   7  13       10.86        8.86      2.57 o
   0   8  13      115.56      111.27      6.84 o
   1   8  13      134.74      149.62      6.40 o
   2   8  13      176.91      188.26     10.05 o
   3   8  13       64.40       69.56      6.92 o
   4   8  13       92.32       93.86      3.15 o
   5   8  13       98.61      107.17      4.86 o
   6   8  13       62.85       60.32      4.95 o
   7   8  13       25.41       40.83      8.64 o
   2   9  13      123.51      144.31      8.79 o
   3   9  13       21.70       10.85      4.84 o
   4   9  13       69.63       78.83      8.35 o
   5   9  13       67.73       78.04      5.36 o
  -3  -7  14        6.67        8.27      3.31 o
  -2  -7  14       37.71       24.83      5.49 o
  -1  -7  14      115.59      119.48      5.03 o
   0  -7  14       24.83       29.36      2.61 o
   1  -7  14       81.41       75.89      5.90 o
   2  -7  14        2.11        3.36      2.38 o
   3  -7  14      127.60      102.33      9.15 o
  -4  -6  14       54.88       39.59      3.99 o
  -3  -6  14       16.39       14.74      2.92 o
  -2  -6  14       40.27       37.25      2.80 o
  -1  -6  14       87.72      105.32      4.44 o
   0  -6  14       57.27       48.55      2.86 o
   1  -6  14       25.71       23.74      1.89 o
   2  -6  14       35.50       32.19      2.42 o
   3  -6  14      108.69      108.39      7.87 o
   4  -6  14        9.38        8.66      3.34 o
  -4  -5  14        9.15        3.54      2.87 o
  -3  -5  14       75.35       67.84      4.11 o
  -2  -5  14      134.84      140.23      5.38 o
  -1  -5  14      195.85      217.67      5.19 o
   0  -5  14       25.77       27.08      1.67 o
   1  -5  14       13.33       18.35      1.97 o
   2  -5  14        8.19        4.48      2.19 o
   3  -5  14      222.38      208.92      6.99 o
   4  -5  14       90.28       92.49      4.33 o
   5  -5  14       41.77       36.19      3.00 o
  -5  -4  14      135.47      116.24      6.58 o
  -4  -4  14      148.28      131.81      5.97 o
  -3  -4  14      117.10      105.09      5.99 o
  -2  -4  14       56.23       62.69      2.89 o
  -1  -4  14      152.92      162.54      3.92 o
   0  -4  14       24.60       28.53      1.58 o
   1  -4  14      246.54      231.13      4.76 o
   2  -4  14      102.23       92.16      3.46 o
   3  -4  14      280.82      256.94      5.71 o
   4  -4  14       18.94       22.70      2.02 o
   5  -4  14      111.73      114.23      4.80 o
   6  -4  14       50.65       58.06      5.58 o
  -5  -3  14       50.33       40.21      3.59 o
  -4  -3  14       44.52       38.91      2.62 o
  -3  -3  14       38.68       32.69      2.24 o
  -2  -3  14       82.05       80.08      2.86 o
  -1  -3  14       85.30       95.22      2.65 o
   0  -3  14      104.54      114.19      2.83 o
   1  -3  14       80.10       77.26      2.20 o
   2  -3  14      591.83      570.12      8.74 o
   3  -3  14      197.87      189.34      4.96 o
   4  -3  14       11.16       11.55      1.45 o
   5  -3  14       12.97       14.04      2.11 o
   6  -3  14      146.45      160.54      5.94 o
   7  -3  14      118.08      127.63      5.68 o
  -5  -2  14      106.63       97.61      7.47 o
  -4  -2  14       34.00       28.25      2.30 o
  -3  -2  14      104.46      103.69      3.87 o
  -2  -2  14       20.71       20.03      1.51 o
  -1  -2  14      260.23      275.61      5.33 o
   0  -2  14        5.48        4.69      1.07 o
   1  -2  14      284.98      300.37      5.27 o
   2  -2  14       80.80       79.97      2.46 o
   3  -2  14      234.60      225.08      4.21 o
   4  -2  14       27.03       27.88      1.69 o
   5  -2  14       94.78       98.33      3.33 o
   6  -2  14       83.69       89.87      3.68 o
   7  -2  14       45.71       49.93      3.22 o
  -5  -1  14      218.22      194.70     12.42 o
  -4  -1  14       56.13       51.82      2.76 o
  -3  -1  14       40.33       38.54      2.08 o
  -2  -1  14      151.03      156.07      3.19 o
  -1  -1  14       16.26       20.26      1.61 o
   0  -1  14       86.46       91.69      2.61 o
   1  -1  14      111.19      110.20      2.62 o
   2  -1  14      461.06      444.51      7.14 o
   3  -1  14      255.65      255.43      5.18 o
   4  -1  14       65.61       66.51      2.31 o
   5  -1  14       15.13       13.73      1.60 o
   6  -1  14       86.01      103.43      3.89 o
   7  -1  14       56.41       57.02      3.95 o
   8  -1  14       45.59       43.71      3.68 o
  -5   0  14      186.48      169.56      6.88 o
  -4   0  14      146.43      120.30      4.30 o
  -3   0  14      173.71      165.48      4.43 o
  -2   0  14      203.14      197.06      3.83 o
  -1   0  14      584.77      616.08      8.76 o
   0   0  14      158.76      172.28      3.38 o
   1   0  14      242.97      259.65      4.29 o
   2   0  14      863.62      831.63     14.12 o
   3   0  14      207.15      195.45      3.44 o
   4   0  14      336.65      347.59      5.36 o
   5   0  14       92.53       84.19      2.73 o
   6   0  14      100.40       99.24      3.72 o
   7   0  14       18.48       20.16      2.42 o
   8   0  14       76.72       81.53      6.69 o
  -5   1  14      141.37      137.90     10.51 o
  -4   1  14        4.73       -0.82      1.88 o
  -3   1  14      117.68       99.77      3.16 o
  -2   1  14      420.41      403.52      6.62 o
  -1   1  14      481.07      501.57      7.06 o
   0   1  14      335.65      348.85      5.13 o
   1   1  14      255.78      257.51      4.49 o
   2   1  14       96.77       91.72      2.64 o
   3   1  14      702.57      693.64      9.40 o
   4   1  14      209.05      205.91      4.18 o
   5   1  14      146.59      144.54      3.78 o
   6   1  14      156.54      163.61      3.97 o
   7   1  14       94.80       94.95      5.47 o
   8   1  14       55.67       49.45      3.67 o
  -4   2  14       20.29       12.54      2.37 o
  -3   2  14       32.60       26.42      1.84 o
  -2   2  14      169.36      152.75      3.38 o
  -1   2  14      346.43      345.60      5.17 o
   0   2  14      540.75      543.08      7.49 o
   1   2  14       34.44       41.36      1.43 o
   2   2  14      444.44      393.93      8.13 o
   3   2  14        1.73        1.10      0.81 o
   4   2  14      457.51      472.40      7.02 o
   5   2  14      124.42      129.82      2.97 o
   6   2  14      273.73      280.32      5.86 o
   7   2  14       21.95       23.43      2.19 o
   8   2  14       25.18       23.05      3.25 o
  -4   3  14       22.23       17.51      2.51 o
  -3   3  14       74.65       60.54      4.16 o
  -2   3  14       76.23       70.27      2.82 o
  -1   3  14       96.71       90.30      2.46 o
   0   3  14        7.12        8.93      0.87 o
   1   3  14      195.96      189.47      3.42 o
   2   3  14      303.28      290.02      5.38 o
   3   3  14      286.44      278.98      4.63 o
   4   3  14       17.37       17.92      1.16 o
   5   3  14        7.10        3.88      1.15 o
   6   3  14       61.06       59.99      3.14 o
   7   3  14       45.57       44.61      2.66 o
   8   3  14       58.08       65.51      6.02 o
  -3   4  14      129.75      118.36      5.42 o
  -2   4  14      110.87      101.40      3.50 o
  -1   4  14      325.40      314.97      7.84 o
   0   4  14      496.19      460.07      6.45 o
   1   4  14       97.28      106.36      3.58 o
   2   4  14      434.41      415.34      6.44 o
   3   4  14       86.36       83.28      2.06 o
   4   4  14      105.94      110.58      2.81 o
   5   4  14       82.65       87.96      2.90 o
   6   4  14      197.62      205.51      4.69 o
   7   4  14      104.11      104.72      4.08 o
   8   4  14       28.66       31.67      3.33 o
  -3   5  14      150.55      142.53      6.67 o
  -2   5  14      248.50      243.08      6.58 o
  -1   5  14      129.10      127.79      3.32 o
   0   5  14       53.53       54.89      2.25 o
   1   5  14      206.87      197.48      3.56 o
   2   5  14      466.48      470.62      7.31 o
   3   5  14       83.88       79.38      2.68 o
   4   5  14      102.73       99.62      2.80 o
   5   5  14       56.59       63.83      3.21 o
   6   5  14      375.55      365.19      7.25 o
   7   5  14       96.28       92.38      4.32 o
   8   5  14       42.86       45.83      4.04 o
  -2   6  14       87.96       88.18      5.07 o
  -1   6  14      191.30      179.15      5.82 o
   0   6  14       59.34       52.33      2.25 o
   1   6  14      152.05      148.79      3.04 o
   2   6  14      388.86      375.60      5.40 o
   3   6  14      165.16      156.72      3.21 o
   4   6  14       68.19       68.51      2.34 o
   5   6  14      135.02      144.05      4.00 o
   6   6  14       71.82       69.81      3.59 o
   7   6  14      131.62      140.36      5.70 o
   8   6  14       37.53       38.85      7.65 o
  -1   7  14       83.63       87.48     13.92 o
   0   7  14       44.61       39.89      4.11 o
   1   7  14       63.28       67.72      4.94 o
   2   7  14      159.75      155.44      5.71 o
   3   7  14       25.33       29.97      1.46 o
   4   7  14       50.82       56.89      2.62 o
   5   7  14       13.25        7.50      2.01 o
   6   7  14      157.30      170.04      5.89 o
   7   7  14       21.49       14.08      4.53 o
   1   8  14      136.67      138.29      8.12 o
   2   8  14       93.18       95.17      7.67 o
   3   8  14       58.25       67.50      7.21 o
   4   8  14       68.33       64.28      3.45 o
   5   8  14      124.92      117.72      6.10 o
   6   8  14       75.79       61.76      5.17 o
  -1  -7  15       51.16       51.47      4.39 o
   0  -7  15       24.35       24.28      3.24 o
   1  -7  15       24.18       25.32      4.09 o
  -3  -6  15       31.22       17.19      3.36 o
  -2  -6  15       31.74       32.74      3.01 o
  -1  -6  15       36.46       33.56      2.93 o
   0  -6  15       29.60       29.73      2.19 o
   1  -6  15       53.38       47.59      4.38 o
   2  -6  15       20.72       16.95      2.89 o
   3  -6  15       35.66       40.01      4.10 o
  -3  -5  15        9.81        3.63      2.84 o
  -2  -5  15       35.85       31.70      2.68 o
  -1  -5  15      114.97      128.72      4.21 o
   0  -5  15       97.88      106.94      3.58 o
   1  -5  15        0.55       -0.08      1.57 o
   2  -5  15       13.25       12.19      2.33 o
   3  -5  15        3.27        1.68      2.29 o
   4  -5  15       89.11       89.51      6.92 o
   5  -5  15       58.64       48.32      4.60 o
  -4  -4  15       90.15       75.35      4.75 o
  -3  -4  15      103.20      104.04      6.61 o
  -2  -4  15       11.61       11.25      2.48 o
  -1  -4  15       37.57       39.54      2.59 o
   0  -4  15      172.46      185.32      4.88 o
   1  -4  15      281.59      268.46      6.36 o
   2  -4  15      123.83      100.63      3.81 o
   3  -4  15       75.69       68.77      3.60 o
   4  -4  15       52.34       52.21      3.33 o
   5  -4  15       36.07       30.55      3.39 o
  -4  -3  15       43.73       34.53      3.34 o
  -3  -3  15       36.75       36.47      3.01 o
  -2  -3  15      160.24      162.32      5.19 o
  -1  -3  15      105.84      112.06      3.40 o
   0  -3  15      221.23      233.92      4.75 o
   1  -3  15       45.90       46.58      2.67 o
   2  -3  15      125.90      120.50      3.33 o
   3  -3  15       48.96       48.05      2.57 o
   4  -3  15      176.33      165.18      4.35 o
   5  -3  15       43.37       40.15      3.05 o
   6  -3  15       77.30       95.44      4.75 o
  -4  -2  15       75.96       68.04      4.19 o
  -3  -2  15      154.21      152.52      4.43 o
  -2  -2  15       61.36       68.30      3.10 o
  -1  -2  15      150.73      166.35      4.46 o
   0  -2  15      237.09      247.26      4.50 o
   1  -2  15       15.03       15.13      1.36 o
   2  -2  15      141.83      135.06      3.40 o
   3  -2  15       99.62       92.10      3.97 o
   4  -2  15      181.96      173.69      4.35 o
   5  -2  15      142.68      141.34      4.33 o
   6  -2  15      171.24      179.94      7.11 o
   7  -2  15       17.05       19.45      2.77 o
  -4  -1  15       48.65       41.86      2.88 o
  -3  -1  15      136.27      131.18      3.95 o
  -2  -1  15      115.80      121.65      3.63 o
  -1  -1  15      131.00      136.48      3.29 o
   0  -1  15       78.03       82.87      2.51 o
   1  -1  15       32.94       38.23      1.60 o
   2  -1  15       99.72       94.67      3.46 o
   3  -1  15      284.55      270.33      5.10 o
   4  -1  15      148.32      154.93      3.62 o
   5  -1  15       15.95       20.18      2.20 o
   6  -1  15       19.66       22.76      2.36 o
   7  -1  15       98.89      113.57      4.98 o
  -4   0  15       88.97       77.18      4.36 o
  -3   0  15      113.47      102.22      3.58 o
  -2   0  15      145.22      139.81      3.55 o
  -1   0  15      110.91      116.61      2.75 o
   0   0  15      351.78      369.75      5.99 o
   1   0  15       11.66       16.30      1.13 o
   2   0  15      596.11      585.80     10.54 o
   3   0  15      289.68      280.19      4.95 o
   4   0  15      356.87      356.25      5.64 o
   5   0  15       37.41       42.43      2.29 o
   6   0  15       84.55       92.22      3.65 o
   7   0  15       55.80       70.48      4.41 o
   8   0  15       38.64       44.39     13.21 o
  -4   1  15       54.25       41.00      5.09 o
  -3   1  15       45.28       39.69      2.55 o
  -2   1  15       49.94       45.28      2.33 o
  -1   1  15      570.62      586.43      9.51 o
   0   1  15       30.78       32.32      1.32 o
   1   1  15       48.28       52.26      2.09 o
   2   1  15      227.42      212.23      3.76 o
   3   1  15      364.37      341.83      5.55 o
   4   1  15      135.94      140.39      2.99 o
   5   1  15       87.63       90.05      2.89 o
   6   1  15       15.33       15.07      1.62 o
   7   1  15      100.43      110.08      4.28 o
   8   1  15       77.94       82.79      5.28 o
  -4   2  15      106.53       66.05      8.88 o
  -3   2  15       84.68       65.31      3.85 o
  -2   2  15       47.19       45.13      2.59 o
  -1   2  15       64.80       71.72      2.28 o
   0   2  15      205.18      200.98      3.58 o
   1   2  15       26.73       32.33      1.31 o
   2   2  15      250.08      228.86      3.93 o
   3   2  15      247.14      228.79      4.00 o
   4   2  15      237.79      233.34      4.23 o
   5   2  15      114.66      122.30      3.79 o
   6   2  15       96.69       98.60      3.64 o
   7   2  15       90.74       88.76      4.25 o
   8   2  15        2.00        2.17      3.43 o
  -3   3  15       26.24       15.66      2.76 o
  -2   3  15      132.93      112.51      4.18 o
  -1   3  15      264.82      251.53      5.11 o
   0   3  15       23.10       27.15      1.39 o
   1   3  15      125.59      126.15      2.57 o
   2   3  15      425.34      393.94      7.06 o
   3   3  15      181.07      173.34      3.39 o
   4   3  15      151.21      162.32      3.55 o
   5   3  15        0.45       -0.54      1.61 o
   6   3  15       17.61       10.17      2.10 o
   7   3  15       57.86       52.30      4.07 o
   8   3  15       39.10       26.61      3.46 o
  -3   4  15       28.30       17.49      3.01 o
  -2   4  15      108.60       82.37      4.77 o
  -1   4  15      496.21      456.61     10.35 o
   0   4  15      285.03      262.01      4.57 o
   1   4  15      350.78      335.26      7.65 o
   2   4  15      128.99      125.42      2.95 o
   3   4  15      171.69      163.44      3.91 o
   4   4  15       84.09       89.60      3.62 o
   5   4  15      348.97      373.34      7.71 o
   6   4  15      138.31      144.03      4.67 o
   7   4  15      178.21      175.55      6.55 o
   8   4  15       13.77        7.84      7.05 o
  -2   5  15      165.97      128.27      6.25 o
  -1   5  15      112.79      103.37      3.21 o
   0   5  15      138.96      118.68      3.45 o
   1   5  15      182.57      174.04      3.68 o
   2   5  15      298.92      294.20      6.47 o
   3   5  15      119.40      116.88      2.62 o
   4   5  15      154.47      152.31      4.02 o
   5   5  15       12.07       12.75      1.64 o
   6   5  15      197.23      231.48      7.75 o
   7   5  15      108.29      100.67      4.87 o
  -1   6  15       48.01       41.11      4.69 o
   0   6  15       41.15       32.99      1.98 o
   1   6  15      167.25      150.36      4.25 o
   2   6  15       69.50       72.53      2.23 o
   3   6  15      211.30      206.50      4.15 o
   4   6  15       41.47       31.30      1.95 o
   5   6  15       73.77       79.62      4.07 o
   6   6  15       63.57       75.40      5.49 o
   7   6  15       76.43       87.50      6.77 o
   0   7  15       43.40       26.96      3.35 o
   1   7  15       57.97       52.47      4.07 o
   2   7  15       95.59       90.98      7.19 o
   3   7  15       73.89       71.69      3.15 o
   4   7  15       37.00       41.78      2.36 o
   5   7  15       14.16       10.22      3.23 o
   6   7  15       33.69       29.65      3.95 o
   2   8  15       50.46       59.59      7.87 o
   3   8  15      131.96      129.55     10.90 o
   4   8  15       34.61       27.86      3.42 o
   5   8  15       46.75       46.59      3.90 o
  -1  -6  16       22.92       15.34      2.56 o
   0  -6  16       58.93       49.98      5.68 o
   1  -6  16       39.28       28.66      3.18 o
   2  -6  16       26.68       22.39      2.92 o
  -3  -5  16       53.90       55.43      6.98 o
  -2  -5  16       47.58       44.37      3.82 o
  -1  -5  16       65.09       53.08      4.56 o
   0  -5  16      158.49      158.80      5.13 o
   1  -5  16        5.65        8.55      2.04 o
   2  -5  16        8.30        6.90      2.10 o
   3  -5  16       20.94       14.11      5.02 o
   4  -5  16       74.47       67.18      4.98 o
  -3  -4  16       93.59       80.48      5.69 o
  -2  -4  16       31.84       30.28      4.51 o
  -1  -4  16       89.77      105.26      6.34 o
   0  -4  16      172.07      184.66      5.52 o
   1  -4  16      123.59      119.61      5.18 o
   2  -4  16      185.16      173.49      5.02 o
   3  -4  16       98.17       89.57      4.44 o
   4  -4  16       78.06       74.04      4.54 o
   5  -4  16       45.38       43.75      3.76 o
  -3  -3  16       54.84       50.44      6.18 o
  -2  -3  16       39.45       41.82      3.04 o
  -1  -3  16      191.37      196.41      5.82 o
   0  -3  16      224.63      241.15      5.38 o
   1  -3  16       17.63       21.88      1.65 o
   2  -3  16       12.52       16.02      1.81 o
   3  -3  16       29.70       25.69      2.16 o
   4  -3  16       51.10       48.15      3.33 o
   5  -3  16      104.32      116.72      4.61 o
   6  -3  16       30.16       24.08      2.87 o
  -4  -2  16       71.45       59.94      6.88 o
  -3  -2  16       19.65       20.23      2.52 o
  -2  -2  16       21.85       20.32      2.06 o
  -1  -2  16       58.56       67.08      3.58 o
   0  -2  16       74.17       78.59      2.85 o
   1  -2  16       74.04       85.01      2.64 o
   2  -2  16       80.81       77.60      2.72 o
   3  -2  16       12.11       10.27      1.51 o
   4  -2  16       90.73       94.80      3.67 o
   5  -2  16       67.93       72.51      3.81 o
   6  -2  16       41.35       47.57      3.33 o
  -4  -1  16      175.87      167.94      6.26 o
  -3  -1  16       96.03       92.14      3.51 o
  -2  -1  16        6.93        6.42      1.89 o
  -1  -1  16      183.78      191.38      5.00 o
   0  -1  16       40.23       46.52      2.34 o
   1  -1  16       78.96       88.25      2.45 o
   2  -1  16      132.47      127.17      3.32 o
   3  -1  16      113.40      105.48      3.16 o
   4  -1  16        9.59       10.00      1.89 o
   5  -1  16       42.97       39.32      3.46 o
   6  -1  16       13.00       14.20      3.34 o
   7  -1  16       55.48       77.20      5.20 o
  -4   0  16      150.72      145.15      6.96 o
  -3   0  16       96.26       93.00      3.97 o
  -2   0  16      214.09      216.67      5.18 o
  -1   0  16      116.52      125.66      3.34 o
   0   0  16       74.34       79.40      2.63 o
   1   0  16      200.54      207.93      4.15 o
   2   0  16      259.69      250.04      4.39 o
   3   0  16      228.55      218.43      5.04 o
   4   0  16      289.45      288.25      5.77 o
   5   0  16       56.87       52.71      2.82 o
   6   0  16       58.91       63.56      3.49 o
   7   0  16      201.73      233.03      6.95 o
  -3   1  16       42.38       37.64      2.77 o
  -2   1  16      236.86      236.33      6.01 o
  -1   1  16      376.63      382.05      6.94 o
   0   1  16      148.08      157.23      3.23 o
   1   1  16      124.85      122.24      2.80 o
   2   1  16       37.12       37.83      1.86 o
   3   1  16      148.06      137.09      3.95 o
   4   1  16      242.62      241.50      4.95 o
   5   1  16       93.73       90.70      3.23 o
   6   1  16       84.49       86.51      3.51 o
   7   1  16       89.40       98.44      4.71 o
  -3   2  16       56.30       47.13      3.69 o
  -2   2  16      114.55      106.06      4.03 o
  -1   2  16       96.27       96.66      2.83 o
   0   2  16       12.64       12.84      1.21 o
   1   2  16      140.03      135.16      2.85 o
   2   2  16       61.22       54.52      2.29 o
   3   2  16      258.71      236.67      5.41 o
   4   2  16      171.59      170.65      4.09 o
   5   2  16      155.08      170.76      4.89 o
   6   2  16       73.70       81.52      3.21 o
   7   2  16       81.87       79.61      4.61 o
  -3   3  16       18.88       17.36      3.85 o
  -2   3  16      177.07      151.44      5.99 o
  -1   3  16       80.20       72.15      3.04 o
   0   3  16      267.78      258.72      4.81 o
   1   3  16       63.38       62.45      2.05 o
   2   3  16       58.63       61.58      2.16 o
   3   3  16      212.40      201.25      5.05 o
   4   3  16      245.15      252.09      6.02 o
   5   3  16        1.65        1.23      1.63 o
   6   3  16       26.09       24.63      2.65 o
   7   3  16       15.20       17.68      2.47 o
  -2   4  16       98.21       76.01      5.08 o
  -1   4  16       94.04       61.40      4.71 o
   0   4  16      163.14      160.26      4.67 o
   1   4  16      243.94      227.06      4.92 o
   2   4  16       12.62       13.60      1.13 o
   3   4  16      202.39      184.63      4.13 o
   4   4  16      102.78      104.79      3.59 o
   5   4  16      199.78      205.30      5.65 o
   6   4  16      211.41      231.64      6.78 o
   7   4  16       65.99       59.22      4.16 o
  -1   5  16       61.71       41.88      5.44 o
   0   5  16      154.03      132.34      4.62 o
   1   5  16       52.47       48.59      2.18 o
   2   5  16      185.68      192.72      3.81 o
   3   5  16      249.51      231.89      4.58 o
   4   5  16      109.37      103.98      4.01 o
   5   5  16       72.39       86.86      4.48 o
   6   5  16       35.03       35.96      3.05 o
   7   5  16       35.93       26.23      4.13 o
   0   6  16      121.86      107.07      4.97 o
   1   6  16       57.84       50.22      3.35 o
   2   6  16       46.78       45.19      2.17 o
   3   6  16      147.34      138.72      4.90 o
   4   6  16       53.87       57.49      3.95 o
   5   6  16       29.81       31.94      3.06 o
   6   6  16       99.20      102.63      5.81 o
   1   7  16       64.26       67.27      7.27 o
   2   7  16       95.42       77.43      4.84 o
   3   7  16      141.82      138.29      5.88 o
   4   7  16       20.31       18.14      2.06 o
   5   7  16       72.99       75.47      4.73 o
  -1  -5  17       26.95       23.05      2.62 o
   0  -5  17       41.72       38.87      3.94 o
   1  -5  17       44.91       41.29      4.67 o
   2  -5  17       11.72       13.28      2.78 o
   3  -5  17       23.47       22.33      3.09 o
  -2  -4  17       16.80       12.83      2.88 o
  -1  -4  17       64.31       69.31      5.27 o
   0  -4  17       14.68       16.02      2.96 o
   1  -4  17      132.55      127.02      5.96 o
   2  -4  17      168.27      154.31      5.28 o
   3  -4  17       57.92       47.72      4.09 o
   4  -4  17       45.34       34.95      4.02 o
  -3  -3  17        2.16       -1.69      3.49 o
  -2  -3  17       42.57       40.77      3.94 o
  -1  -3  17       93.04       93.06      4.46 o
   0  -3  17      110.19      125.03      5.44 o
   1  -3  17      101.09      103.38      4.67 o
   2  -3  17        3.12        4.30      2.06 o
   3  -3  17       15.45       16.93      5.87 o
   4  -3  17       61.25       59.02      3.88 o
   5  -3  17       35.47       31.68      2.88 o
  -3  -2  17       28.08       27.00      3.37 o
  -2  -2  17       62.94       59.22      3.84 o
  -1  -2  17       34.79       32.44      3.56 o
   0  -2  17       50.18       52.87      2.89 o
   1  -2  17      142.09      139.89      3.68 o
   2  -2  17       77.04       66.90      3.27 o
   3  -2  17       32.60       25.93      2.19 o
   4  -2  17       60.28       53.25      3.14 o
   5  -2  17       49.37       49.70      3.30 o
   6  -2  17       35.80       30.80      3.45 o
  -3  -1  17       40.25       25.05      3.31 o
  -2  -1  17      200.55      212.57      7.31 o
  -1  -1  17       81.37       86.68      4.96 o
   0  -1  17      146.87      154.73      4.55 o
   1  -1  17      342.15      331.05      6.46 o
   2  -1  17       24.99       22.51      2.09 o
   3  -1  17       89.93       89.68      3.45 o
   4  -1  17       87.92       88.24      3.45 o
   5  -1  17       13.09       12.82      3.07 o
   6  -1  17       74.39       81.20      4.54 o
  -3   0  17       69.92       59.60      3.72 o
  -2   0  17      127.77      128.42      4.81 o
  -1   0  17      101.04       94.95      4.54 o
   0   0  17      179.74      184.93      4.34 o
   1   0  17      133.81      129.68      3.68 o
   2   0  17      174.44      170.06      3.85 o
   3   0  17      179.70      171.14      5.54 o
   4   0  17       43.20       45.31      2.47 o
   5   0  17       72.57       76.96      4.44 o
   6   0  17      126.06      139.29      5.48 o
   7   0  17       63.29       70.32      7.04 o
  -3   1  17       38.92       32.84      3.62 o
  -2   1  17      138.19      134.00      4.96 o
  -1   1  17       44.45       40.24      2.28 o
   0   1  17      257.29      255.98      4.73 o
   1   1  17      129.00      128.08      3.22 o
   2   1  17        5.62        7.47      1.19 o
   3   1  17       81.87       76.06      3.83 o
   4   1  17       98.78       92.02      3.52 o
   5   1  17       41.99       49.26      2.64 o
   6   1  17      109.56      114.20      6.20 o
   7   1  17       51.59       61.41      4.96 o
  -2   2  17       53.07       50.51      5.13 o
  -1   2  17        2.81        2.48      1.72 o
   0   2  17       11.83       14.60      1.34 o
   1   2  17       33.65       32.53      1.65 o
   2   2  17       69.96       78.62      2.82 o
   3   2  17      229.60      212.84      5.27 o
   4   2  17       31.58       24.31      1.87 o
   5   2  17       54.17       64.49      3.53 o
   6   2  17       41.37       46.81      3.21 o
   7   2  17       20.74       17.80      3.84 o
  -2   3  17       79.99       72.65      4.88 o
  -1   3  17      184.46      181.12      5.85 o
   0   3  17      265.72      263.81      5.65 o
   1   3  17       34.80       37.82      1.78 o
   2   3  17       86.34       91.90      2.89 o
   3   3  17      138.33      131.90      3.93 o
   4   3  17       98.22       92.40      3.70 o
   5   3  17      107.09      110.79      4.35 o
   6   3  17       13.12       17.92      3.13 o
   7   3  17        9.14        7.39      4.04 o
  -1   4  17      120.17      107.47      6.90 o
   0   4  17      205.25      198.45      5.50 o
   1   4  17       99.22       98.60      3.48 o
   2   4  17       50.80       50.28      2.53 o
   3   4  17       91.93       90.76      3.19 o
   4   4  17      105.07      101.25      4.55 o
   5   4  17      204.27      224.91      9.07 o
   6   4  17      150.20      149.01      7.50 o
   7   4  17       72.21       71.41      7.10 o
   0   5  17      110.01       76.97      5.28 o
   1   5  17       99.04       94.34      4.09 o
   2   5  17       95.17       90.23      3.71 o
   3   5  17      181.98      183.51      7.18 o
   4   5  17      115.04      118.33      5.45 o
   5   5  17      153.31      163.19      7.23 o
   6   5  17       12.97        8.02      2.73 o
   1   6  17       33.44       26.87      2.27 o
   2   6  17       71.69       70.53      4.53 o
   3   6  17       16.30       17.53      1.87 o
   4   6  17       62.37       66.14      5.52 o
   5   6  17       63.05       65.53      8.07 o
   3   7  17       99.31      101.87      5.25 o
   4   7  17       58.60       51.18     10.04 o
  -1  -4  18       35.93       31.97      3.12 o
   0  -4  18       50.62       42.46      3.13 o
   1  -4  18       51.08       32.49      3.51 o
   2  -4  18       35.19       34.14      5.47 o
   3  -4  18      166.71      167.32      6.23 o
  -1  -3  18       80.47       87.05      6.55 o
   0  -3  18       53.19       58.24      4.46 o
   1  -3  18       82.05       74.30      3.96 o
   2  -3  18        5.01        5.25      1.97 o
   3  -3  18       21.36       23.75      2.42 o
   4  -3  18       77.82       79.20      4.79 o
  -2  -2  18       18.65       11.70      3.51 o
  -1  -2  18        5.31        8.44      2.34 o
   0  -2  18      104.15      112.28      4.98 o
   1  -2  18       16.70       15.62      2.23 o
   2  -2  18       43.58       38.99      2.90 o
   3  -2  18      104.47      105.06      4.42 o
   4  -2  18        6.33        5.75      2.33 o
   5  -2  18       25.86       23.64      2.91 o
  -2  -1  18       11.60        1.73      4.43 o
  -1  -1  18       44.63       49.95      3.61 o
   0  -1  18       67.03       59.84      5.04 o
   1  -1  18      195.58      206.57      5.60 o
   2  -1  18      105.81      105.69      3.77 o
   3  -1  18       83.19       79.27      3.63 o
   4  -1  18       21.57       22.65      2.25 o
   5  -1  18       68.17       60.88      3.98 o
  -2   0  18       40.31       32.73      3.64 o
  -1   0  18       41.98       35.40      5.33 o
   0   0  18      118.40      120.74      5.67 o
   1   0  18      115.63      126.94      4.50 o
   2   0  18      108.78      106.43      3.82 o
   3   0  18      118.81      117.30      4.35 o
   4   0  18       20.57       19.39      2.13 o
   5   0  18       51.72       43.72      3.24 o
   6   0  18       61.41       71.76      4.64 o
  -2   1  18        6.01       -2.63      2.63 o
  -1   1  18      129.12      131.89      4.82 o
   0   1  18      109.87      114.30      4.02 o
   1   1  18       93.49       97.39      3.58 o
   2   1  18      150.48      151.94      4.35 o
   3   1  18       29.71       26.46      2.21 o
   4   1  18       25.01       22.58      2.65 o
   5   1  18      149.21      150.03      5.63 o
   6   1  18       46.33       47.45      4.78 o
  -1   2  18       63.76       78.48      4.56 o
   0   2  18       23.00       23.69      2.03 o
   1   2  18       84.16       96.58      3.66 o
   2   2  18       71.29       64.36      3.01 o
   3   2  18      164.32      161.52      4.64 o
   4   2  18       54.43       52.67      3.86 o
   5   2  18       22.10       20.58      2.33 o
   6   2  18        2.27        2.97      3.41 o
  -1   3  18      263.46      253.03      8.50 o
   0   3  18      198.28      186.95      5.66 o
   1   3  18      151.67      155.22      4.35 o
   2   3  18       87.04       85.93      3.60 o
   3   3  18       37.05       38.20      3.31 o
   4   3  18      123.33      115.38      5.56 o
   5   3  18      100.07       81.89      5.64 o
   6   3  18       24.60       30.66      2.83 o
   0   4  18       58.92       53.68      4.25 o
   1   4  18       58.79       61.66      3.86 o
   2   4  18       75.95       77.10      3.88 o
   3   4  18       70.52       80.39      4.38 o
   4   4  18       89.40       86.94      5.18 o
   5   4  18       77.17       89.29      4.87 o
   6   4  18       58.79       59.51      5.28 o
   1   5  18       65.62       59.13      3.88 o
   2   5  18       38.42       39.30      3.82 o
   3   5  18       87.83       89.98      4.98 o
   4   5  18      145.35      144.41      6.33 o
   5   5  18       46.10       33.14      4.59 o
   3   6  18       22.35       19.87      2.08 o
   4   6  18       46.62       34.13      7.43 o
   0  -3  19       15.37       11.86      3.97 o
   1  -3  19       26.77       21.93      2.65 o
   2  -3  19       15.55       11.82      2.28 o
   3  -3  19       27.13       24.83      3.32 o
  -1  -2  19       22.46       13.81      5.56 o
   0  -2  19       22.08       16.88      2.83 o
   1  -2  19       31.41       26.70      2.49 o
   2  -2  19       32.06       28.20      2.95 o
   3  -2  19       14.53       13.30      2.50 o
   4  -2  19       80.84       75.28      5.41 o
  -1  -1  19       86.46       90.66      6.89 o
   0  -1  19      114.01      112.47      6.85 o
   1  -1  19       71.45       72.84      4.32 o
   2  -1  19      123.36      109.54      4.48 o
   3  -1  19       79.29       68.82      3.94 o
   4  -1  19       56.11       60.07      4.40 o
   5  -1  19      119.76      129.00     13.13 o
  -1   0  19      131.75      130.22      9.17 o
   0   0  19      108.43      114.87      5.49 o
   1   0  19      141.90      136.14      5.23 o
   2   0  19       26.22       20.12      1.90 o
   3   0  19       39.21       30.35      2.99 o
   4   0  19      116.08      118.28      6.65 o
   5   0  19       45.16       49.43      3.71 o
  -1   1  19       12.66       14.30      4.87 o
   0   1  19       90.59       83.85      5.72 o
   1   1  19       44.16       31.40      2.49 o
   2   1  19      125.10      130.10      4.95 o
   3   1  19       20.49       17.61      2.13 o
   4   1  19       88.64       70.60      4.93 o
   5   1  19       40.02       37.23      3.68 o
   0   2  19        9.89       11.10      4.53 o
   1   2  19       23.63       26.70      2.80 o
   2   2  19       94.64       93.57      4.49 o
   3   2  19      138.23      146.32      6.01 o
   4   2  19       66.19       66.42      5.23 o
   5   2  19        0.18       -1.51      2.24 o
   0   3  19      162.04      161.32      9.18 o
   1   3  19       60.69       56.23      3.91 o
   2   3  19      106.71      121.42      5.68 o
   3   3  19       47.39       48.53      3.62 o
   4   3  19       82.19       81.45      4.91 o
   5   3  19       31.80       24.39      2.88 o
   1   4  19       36.91       42.62      4.76 o
   2   4  19      142.05      142.74      6.10 o
   3   4  19       72.66       64.56      6.59 o
   4   4  19      116.86      117.22     10.54 o
   5   4  19        8.98        9.45      4.12 o
   1  -1  20       14.82        7.46      4.42 o
   2  -1  20       77.54       72.47      6.20 o
   3  -1  20       33.12       23.05      5.96 o
   1   0  20       23.57       18.25      3.23 o
   2   0  20       24.90       17.83      2.67 o
   3   0  20       24.58       17.36      2.46 o
   4   0  20       30.80       28.71      5.37 o
   1   1  20       11.50        7.57      2.14 o
   2   1  20       85.13       79.07      4.45 o
   3   1  20       32.83       30.49      3.01 o
   4   1  20       54.40       52.05      5.19 o
   1   2  20       51.48       66.48     12.62 o
   2   2  20      112.38      112.37      6.80 o
   3   2  20       37.11       32.18      3.92 o
   4   2  20       66.01       60.14      5.58 o
   3   3  20       62.42       60.12      6.71 o
 
